# Supplementary material for: Similarly Lethal Strains of Extraintestinal Pathogenic Escherichia coli Trigger Markedly Diverse Host Responses in a Zebrafish Model of Sepsis
Source: mSphere. 2016 Apr 20;1(2):e00062-16. doi: 10.1128/mSphere.00062-16 (PMC4894679; doi:10.1128/mSphere.00062-16)
Supplement: Data Set S1 [file sph002162069sd3.xlsx]

## Sheet: CFT073 6hr
Grp1 Mean	Grp1 SEM	Grp2 Mean	Grp2 SEM	Ratio	Direction	p-value	adj. p-value	Gene Identifier	Other ID	Gene Name	UG Cluster	Gene ID	Chromosome
10.0283	0.20421	9.02283	0.169985	2.01	Down	0.00913622	0.11311	NM_001003742	NM_001003742	4-hydroxyphenylpyruvate dioxygenase	Dr.86760	hpd	8
10.6087	0.096631	11.6499	0.186642	2.06	Up	0.00256732	0.0638121	NM_213397	NM_213397	6-phosphofructo-2-kinase/fructose-2,6-biphosphatase 3	Dr.78868	pfkfb3	4
8.31719	0.056873	10.3342	0.195211	4.05	Up	6.06285e-05	0.0116243	AA495102	AA495102	AA495102	-	-	-
8.72256	0.139247	7.68496	0.341195	2.05	Down	0.0305301	0.198966	NM_001003986	Zgc:92005	actin-binding Rho activating protein	Dr.34246	abra	19
9.77407	0.162836	12.569	0.114885	6.94	Up	8.19734e-06	0.0044084	BC045371	BC045371	Activating transcription factor 3	Dr.77523	atf3	20
9.81126	0.151675	12.5951	0.107286	6.89	Up	5.56453e-06	0.00353251	BC045371	BC045371	Activating transcription factor 3	Dr.77523	atf3	20
9.88296	0.164637	12.655	0.123101	6.83	Up	1.03087e-05	0.00484932	NM_200964	NM_200964	Activating transcription factor 3	Dr.77523	atf3	20
10.3602	0.19113	13.1213	0.125557	6.78	Up	1.95962e-05	0.00658566	BC045371	BC045371	Activating transcription factor 3	Dr.77523	atf3	20
10.4265	0.1942	13.1836	0.119491	6.76	Up	1.94326e-05	0.00658566	BC045371	BC045371	Activating transcription factor 3	Dr.77523	atf3	20
9.21393	0.230279	11.6758	0.13447	5.51	Up	9.11894e-05	0.0139836	BC045371	BC045371	Activating transcription factor 3	Dr.77523	atf3	20
9.17632	0.211938	11.6139	0.128086	5.42	Up	6.33679e-05	0.0117891	BC045371	BC045371	Activating transcription factor 3	Dr.77523	atf3	20
5.92782	0.179794	7.98098	0.13422	4.15	Up	9.5845e-05	0.0144769	AW422298	AW422298	Activating transcription factor 3	Dr.77523	atf3	20
5.02843	0.470448	8.53481	0.305019	11.36	Up	0.000775208	0.0374795	AA495004	zgc:113194	acyl-CoA synthetase short-chain family member 1	Dr.75261	acss1	-
9.99611	0.08448	12.6631	0.349496	6.35	Up	0.0003088	0.0249564	AW154548	Zgc:113194	acyl-CoA synthetase short-chain family member 1	Dr.75261	acss1	17
5.0457	0.08892	3.72529	0.321765	2.5	Down	0.00749122	0.102178	NM_001007358	Zgc:103685	adrenergic, alpha-1B-, receptor	Dr.91862	adra1b	17
5.01983	0.183787	7.13335	0.484899	4.33	Up	0.00653332	0.0958081	AI384619	AI384619	AI384619	-	-	-
4.9703	0.223399	3.56704	0.374265	2.64	Down	0.0181495	0.155514	AI385015	AI385015	AI385015	-	-	-
4.67478	0.137504	2.48147	0.445547	4.57	Down	0.00331303	0.0707599	AI436958	AI436958	AI436958	-	-	-
7.84192	0.389168	9.86122	0.319455	4.05	Up	0.00703362	0.0987326	AI617260	AI617260	AI617260	-	-	-
4.65185	0.417617	7.08707	0.122185	5.41	Up	0.00138518	0.0485399	AL929435	AL929435	AL929435	-	-	-
4.49292	0.36151	6.91741	0.118408	5.37	Up	0.000701056	0.0358076	AL929435	AL929435	AL929435	-	-	-
4.78191	0.493449	7.15991	0.167442	5.2	Up	0.00383645	0.0762122	AL929435	AL929435	AL929435	-	-	-
4.8287	0.39281	7.07483	0.147412	4.74	Up	0.00173872	0.053606	AL929435	AL929435	AL929435	-	-	-
4.91909	0.401896	7.11988	0.14197	4.6	Up	0.00208794	0.0583695	AL929435	AL929435	AL929435	-	-	-
7.22772	0.343679	9.20999	0.164629	3.95	Up	0.00201133	0.0574653	AL929435	AL929435	AL929435	-	-	-
6.4599	0.351386	8.34379	0.12686	3.69	Up	0.00235043	0.0620668	AL929435	AL929435	AL929435	-	-	-
8.00208	0.337406	9.87795	0.146417	3.67	Up	0.00222103	0.0603147	AL929435	AL929435	AL929435	-	-	-
7.54049	0.31568	9.00493	0.1554	2.76	Up	0.00593089	0.0922988	AL929435	AL929435	AL929435	-	-	-
7.95378	0.287258	9.28909	0.156703	2.52	Up	0.00649657	0.0955904	AL929435	AL929435	AL929435	-	-	-
8.71185	0.275334	9.96166	0.12107	2.38	Up	0.0059758	0.092471	AL929435	AL929435	AL929435	-	-	-
2.97462	0.540493	6.30509	0.573047	10.06	Up	0.0055127	0.0900539	NM_001003729	Zgc:92137	Amylase, alpha 2a (pancreatic) homolog	Dr.33934	amy2a	2
5.08976	0.266153	7.61179	0.506026	5.74	Up	0.00451423	0.0815747	NM_001003729	Zgc:92137	Amylase, alpha 2a (pancreatic) homolog	Dr.33934	amy2a	2
8.33159	0.095032	9.4708	0.188027	2.2	Up	0.00165238	0.0524869	BC125932	Zgc:154007	angiomotin like 2b	Dr.42522	amotl2b	2
2.76281	0.439006	6.4594	0.465883	12.97	Up	0.00117791	0.0447571	NM_001006594	NM_001006594	ATP-binding cassette, sub-family B (MDR/TAP), member 3 like 1	Dr.88570	abcb3l1	19
2.81001	0.412136	5.83619	0.4397	8.15	Up	0.00240068	0.0624449	AF032394	AF032394	ATP-binding cassette, sub-family B (MDR/TAP), member 3 like 1	Dr.88570	abcb3l1	19
4.22485	0.202647	5.37395	0.156572	2.22	Up	0.0041604	0.079372	AW019087	AW019087	AW019087	-	-	-
5.07211	0.149084	6.85772	0.255828	3.45	Up	0.000939218	0.0408745	AW019835	AW019835	AW019835	-	-	-
7.16984	0.165097	8.37599	0.191032	2.31	Up	0.00307206	0.0689725	AW058924	AW058924	AW058924	-	-	-
7.44571	0.112327	9.63047	0.454546	4.55	Up	0.00344537	0.0717971	AW128554	AW128554	AW128554	-	-	-
5.94887	0.07409	7.1022	0.107557	2.22	Up	0.000117158	0.0161379	AW174754	AW174754	AW174754	-	-	-
6.77211	0.093318	7.98758	0.184622	2.32	Up	0.00107626	0.0432143	AW420559	AW420559	AW420559	-	-	-
8.82462	0.076379	7.78698	0.304711	2.05	Down	0.016344	0.148828	AW777589	AW777589	AW777589	-	-	-
5.42156	0.094272	7.10979	0.206322	3.22	Up	0.000303126	0.0247721	NM_212838	NM_212838	B-cell linker	Dr.33330	blnk	13
8.20567	0.506594	10.7313	0.308185	5.76	Up	0.00532526	0.0887797	BC083439	BC083439	BC083439	-	-	-
5.02688	0.140509	7.35295	0.124214	5.01	Up	1.67691e-05	0.00587629	BE016401	BE016401	BE016401	-	-	-
7.53911	0.142864	8.97907	0.099295	2.71	Up	0.000168418	0.019465	BE201526	BE201526	BE201526	-	-	-
3.05227	0.150278	4.21394	0.211363	2.24	Up	0.00419543	0.0795208	BE605390	BE605390	BE605390	-	-	-
10.2688	0.082216	11.9024	0.183411	3.1	Up	0.000186349	0.0200933	BE693151	BE693151	BE693151	-	-	-
3.08268	0.215388	4.41291	0.213822	2.51	Up	0.00465323	0.0830458	AW343084	Zgc:158609	Beta-1,4-N-acetyl-galactosaminyl transferase 1a	Dr.42820	b4gaint1a	23
10.3209	0.059896	11.5897	0.23601	2.41	Up	0.00199376	0.0572345	NM_213126	Zgc:64161	Beta-2 microglobulin	Dr.77427	b2m	8
11.0041	0.088823	12.2063	0.251909	2.3	Up	0.00410097	0.0786837	NM_213126	Zgc:64161	Beta-2 microglobulin	Dr.77427	b2m	8
5.43174	0.077349	6.48433	0.269772	2.07	Up	0.00950254	0.114848	BF717552	Zgc:64161	Beta-2 microglobulin	Dr.77427	b2m	8
9.43047	0.147369	11.9894	0.350836	5.89	Up	0.000526004	0.0313295	NM_131163	NM_131163	Beta-2-microglobulin	Dr.51646	b2m	4
9.10028	0.112999	11.6566	0.331278	5.88	Up	0.000336131	0.0256062	L05383	L05383	Beta-2-microglobulin	Dr.51646	b2m	4
7.83296	0.092428	10.2388	0.322936	5.3	Up	0.000373839	0.0265833	NM_131163	NM_131163	Beta-2-microglobulin	Dr.51646	b2m	4
8.25459	0.113237	10.6406	0.35229	5.23	Up	0.000658879	0.034747	NM_131163	NM_131163	Beta-2-microglobulin	Dr.51646	b2m	4
8.85111	0.089308	11.1898	0.333435	5.06	Up	0.000505333	0.0306178	NM_131163	NM_131163	Beta-2-microglobulin	Dr.51646	b2m	4
6.93731	0.174856	9.26972	0.346552	5.04	Up	0.000957165	0.0412288	NM_131163	NM_131163	Beta-2-microglobulin	Dr.51646	b2m	4
8.01858	0.065339	10.3391	0.315252	5	Up	0.000361174	0.0263675	NM_131163	NM_131163	Beta-2-microglobulin	Dr.51646	b2m	4
6.19717	0.106349	8.51589	0.338471	4.99	Up	0.000613071	0.0335962	NM_131163	NM_131163	Beta-2-microglobulin	Dr.51646	b2m	4
7.45124	0.075708	9.73292	0.351853	4.86	Up	0.000721122	0.0362655	NM_131163	NM_131163	Beta-2-microglobulin	Dr.51646	b2m	4
7.18515	0.075562	9.17789	0.340621	3.98	Up	0.00124716	0.0459844	NM_131163	NM_131163	Beta-2-microglobulin	Dr.51646	b2m	4
4.87533	0.134005	6.75954	0.290898	3.69	Up	0.00106924	0.0432143	NM_131163	NM_131163	Beta-2-microglobulin	Dr.51646	b2m	4
9.01659	0.214959	10.3683	0.314686	2.55	Up	0.0121175	0.129207	BG303673	BG303673	BG303673	-	-	-
6.93339	0.111353	8.03643	0.219893	2.15	Up	0.00421402	0.079602	BG305757	BG305757	BG305757	-	-	-
6.41856	0.079532	5.16179	0.171185	2.39	Down	0.000554944	0.0320535	BG727173	BG727173	BG727173	-	-	-
7.83708	0.077396	9.91822	0.314722	4.23	Up	0.000673626	0.0350564	BG727259	BG727259	BG727259	-	-	-
5.97416	0.043772	8.01074	0.31969	4.1	Up	0.000738321	0.0368783	BI706566	BI706566	BI706566	-	-	-
3.03693	0.325701	5.87481	0.357896	7.15	Up	0.00108701	0.0432555	BI842572	BI842572	BI842572	-	-	-
3.62513	0.302484	4.6806	0.271156	2.08	Up	0.0407593	0.229483	BI864401	BI864401	BI864401	-	-	-
3.91588	0.206876	6.68497	0.427876	6.82	Up	0.00112452	0.0440189	BI867416	BI867416	BI867416	-	-	-
4.16677	0.207285	6.80582	0.364405	6.23	Up	0.000748767	0.0370015	BI888241	BI888241	BI888241	-	-	-
9.00251	0.201294	10.147	0.418381	2.21	Up	0.0487857	0.250464	BM036334	BM036334	BM036334	-	-	-
8.43524	0.103212	9.64378	0.044141	2.31	Up	3.79639e-05	0.00915915	BM072611	BM072611	BM072611	-	-	-
2.62838	0.404229	3.96873	0.065003	2.53	Up	0.0169546	0.150519	BC114256	BC114256	Bone morphogenetic protein 2b	Dr.568	bmp2b	20
6.57249	0.113209	8.18773	0.206697	3.06	Up	0.000474733	0.0297852	BG737983	BG737983	Calcium binding and coiled-coil domain 2	Dr.117434	calcoco2	12
6.39622	0.091632	7.84901	0.248777	2.74	Up	0.00154364	0.0506488	NM_194399	NM_194399	CASP8 and FADD-like apoptosis regulator	Dr.82387	cflar	11
6.81866	0.101535	8.20973	0.236829	2.62	Up	0.00166621	0.0526322	AF448261	AF448261	CASP8 and FADD-like apoptosis regulator	Dr.82387	cflar	11
9.77265	0.046307	11.0521	0.182139	2.43	Up	0.000492158	0.0302356	NM_131510	NM_131510	Caspase 8, apoptosis-related cysteine peptidase	Dr.10334	casp8	6
8.25104	0.049097	9.37228	0.173897	2.18	Up	0.000808003	0.0380979	AF273220	AF273220	Caspase 8, apoptosis-related cysteine peptidase	Dr.10334	casp8	6
9.11727	0.099196	10.322	0.0717	2.3	Up	6.33905e-05	0.0117891	BI840078	BI840078	Caspase recruitment domain-like	Dr.84556	DKEY-1O2.6	5
6.98337	0.051706	5.6754	0.194891	2.48	Down	0.000638101	0.0343495	NM_200426	NM_200426	Cathepsin S, a	Dr.81560	ctssa	19
7.2899	0.04179	6.08413	0.168335	2.31	Down	0.000439601	0.0288261	BM101665	BM101665	Cathepsin S, a	Dr.81560	ctssa	19
12.3952	0.088557	14.5436	0.203071	4.43	Up	6.89776e-05	0.0121342	NM_131884	NM_131884	CCAAT/enhancer binding protein (C/EBP), beta	Dr.79988	cebpb	8
13.9029	0.060338	15.9935	0.175467	4.26	Up	2.92227e-05	0.00799662	AW019436	AW019436	CCAAT/enhancer binding protein (C/EBP), beta	Dr.79988	cebpb	8
12.1038	0.135548	14.9152	0.155549	7.02	Up	9.69939e-06	0.00475797	NM_131887	NM_131887	CCAAT/enhancer binding protein (C/EBP), delta	Dr.1280	cebpd	24
13.3346	0.120505	16.0718	0.156715	6.67	Up	8.83413e-06	0.00455248	BE017827	BE017827	CCAAT/enhancer binding protein (C/EBP), delta	Dr.1280	cebpd	24
2.89845	0.461855	4.08372	0.099095	2.27	Up	0.0459515	0.242917	AW466582	AW466582	CCAAT/enhancer binding protein (C/EBP), gamma	Dr.15663	cebpg	7
9.64766	0.097556	8.40015	0.385816	2.37	Down	0.0202019	0.16294	AI958101	AI958101	CDNA clone IMAGE:7143418	Dr.104911	-	9
8.10336	0.105264	7.00194	0.348485	2.15	Down	0.0232295	0.173461	AI958101	AI958101	CDNA clone IMAGE:7143418	Dr.104911	-	9
3.54497	0.266193	5.97595	0.208915	5.39	Up	0.000367732	0.0264061	BC091986	BC091986	CDNA clone IMAGE:7148352	Dr.135386	-	24
4.00416	0.130417	2.39724	0.475518	3.05	Down	0.0172717	0.151766	NM_001007314	NM_001007314	Chemokine (C-X-C motif) receptor 3.2	Dr.82754	cxcr3.2	16
4.3544	0.113623	2.82004	0.411598	2.9	Down	0.0114569	0.125902	NM_001007314	NM_001007314	Chemokine (C-X-C motif) receptor 3.2	Dr.82754	cxcr3.2	16
5.66145	0.115568	4.18974	0.283086	2.77	Down	0.00296064	0.0679334	NM_001007314	NM_001007314	Chemokine (C-X-C motif) receptor 3.2	Dr.82754	cxcr3.2	16
4.74908	0.061823	3.28135	0.349039	2.77	Down	0.00607451	0.0929706	NM_001007314	NM_001007314	Chemokine (C-X-C motif) receptor 3.2	Dr.82754	cxcr3.2	16
5.85031	0.075375	4.43884	0.184105	2.66	Down	0.000393561	0.0273436	NM_001007314	NM_001007314	Chemokine (C-X-C motif) receptor 3.2	Dr.82754	cxcr3.2	16
5.53745	0.098226	4.24528	0.155953	2.45	Down	0.000419918	0.0281795	NM_001007314	NM_001007314	Chemokine (C-X-C motif) receptor 3.2	Dr.82754	cxcr3.2	16
5.00085	0.064986	3.84114	0.263258	2.23	Down	0.00522363	0.0880778	NM_001007314	NM_001007314	Chemokine (C-X-C motif) receptor 3.2	Dr.82754	cxcr3.2	16
6.87648	0.093063	5.7583	0.163441	2.17	Down	0.00101202	0.0420184	NM_001007314	NM_001007314	Chemokine (C-X-C motif) receptor 3.2	Dr.82754	cxcr3.2	16
4.62491	0.16444	3.59237	0.351898	2.05	Down	0.0376092	0.220417	NM_001007314	NM_001007314	Chemokine (C-X-C motif) receptor 3.2	Dr.82754	cxcr3.2	16
1.41729	0.094517	6.29013	0.176063	29.3	Up	3.12689e-07	0.00080569	CO813013	CO813013	Chemokine CCL-C24a	Dr.133624	LOC563152	24
3.37464	1.11807	6.90909	0.276426	11.59	Up	0.0219762	0.169089	CO813013	CO813013	Chemokine CCL-C24a	Dr.133624	LOC563152	24
4.47703	0.109911	7.20743	0.160846	6.64	Up	8.22868e-06	0.0044084	CO813013	CO813013	Chemokine CCL-C24a	Dr.133624	LOC563152	24
7.23182	0.057917	10.2251	0.318626	7.96	Up	9.05705e-05	0.0139836	BQ479531	BQ479531	Chemokine CCL-C5a	Dr.133987	CH211-89F7.4	5
8.02099	0.063701	10.9676	0.272121	7.71	Up	4.28062e-05	0.00971383	BQ479531	BQ479531	Chemokine CCL-C5a	Dr.133987	CH211-89F7.4	5
7.83991	0.094288	10.5432	0.291176	6.51	Up	0.000117012	0.0161379	BQ479531	BQ479531	Chemokine CCL-C5a	Dr.133987	CH211-89F7.4	5
7.26267	0.164424	12.0059	0.282235	26.78	Up	6.68726e-06	0.00392115	CN507361	CN507361	Chemokine CXCL-C13d	Dr.92011	LOC100003911	13
8.75163	0.111314	13.2621	0.273371	22.79	Up	4.95945e-06	0.0034171	CN507361	CN507361	Chemokine CXCL-C13d	Dr.92011	LOC100003911	13
8.7841	0.115719	13.2906	0.276224	22.73	Up	5.42859e-06	0.00351142	CN507361	CN507361	Chemokine CXCL-C13d	Dr.92011	LOC100003911	13
8.90575	0.08761	13.2782	0.264969	20.71	Up	4.28289e-06	0.00333543	CN507361	CN507361	Chemokine CXCL-C13d	Dr.92011	LOC100003911	13
7.36983	0.096286	11.6655	0.282122	19.64	Up	6.99561e-06	0.00397959	CN507361	CN507361	Chemokine CXCL-C13d	Dr.92011	LOC100003911	13
7.61941	0.153706	11.605	0.25546	15.84	Up	1.08436e-05	0.0048558	CN507361	CN507361	Chemokine CXCL-C13d	Dr.92011	LOC100003911	13
9.62589	0.194931	13.1783	0.274132	11.73	Up	4.23961e-05	0.00971383	CN507361	CN507361	Chemokine CXCL-C13d	Dr.92011	LOC100003911	13
3.00954	0.430955	8.95776	0.104325	61.74	Up	1.0626e-05	0.0048558	LOLO1780	LOLO1780	Chemokine CXCL-C1c	-	-	-
9.45195	0.09401	14.0886	0.117105	24.88	Up	7.66386e-08	0.00080569	CN170399	CN170399	Chemokine CXCL-C1c	Dr.113696	LOC795785	1
8.5897	0.168301	13.2155	0.142505	24.69	Up	7.64754e-07	0.00111041	CN170399	CN170399	Chemokine CXCL-C1c	Dr.113696	LOC795785	1
10.6015	0.136656	14.8792	0.092139	19.4	Up	2.15746e-07	0.00080569	CN170399	CN170399	Chemokine CXCL-C1c	Dr.113696	LOC795785	1
2.16314	0.281263	5.30786	0.069179	8.84	Up	3.61724e-05	0.00885172	LOLO1782	LOLO1782	Chemokine CXCL-C1c	-	-	-
3.33456	0.065057	6.09304	0.092441	6.77	Up	3.11334e-07	0.00080569	LOLO1781	LOLO1781	Chemokine CXCL-C1c	-	-	-
9.58995	0.042573	11.3798	0.211024	3.46	Up	0.000164178	0.0192286	BM529046	BM529046	Chemokine CXCL-C5c	Dr.111760	LOC567537	5
7.64267	0.025882	9.24924	0.189948	3.05	Up	0.000157083	0.0185463	BM529046	BM529046	Chemokine CXCL-C5c	Dr.111760	LOC567537	5
8.18907	0.020483	9.63307	0.215141	2.72	Up	0.0005445	0.0316743	BM529046	BM529046	Chemokine CXCL-C5c	Dr.111760	LOC567537	5
2.425	0.36443	4.31388	0.394158	3.7	Up	0.0125385	0.131142	CK864827	Zgc:173927	Chitinase, acidic homolog	Dr.120385	chia	23
2.13813	0.299534	4.17077	0.39608	4.09	Up	0.00640602	0.0951033	BC054942	Zgc:63792	Chitinase, acidic homolog	Dr.75976	chia	23
5.13787	0.2042	6.88722	0.464004	3.36	Up	0.0136206	0.136122	BC054942	Zgc:63792	Chitinase, acidic homolog	Dr.75976	chia	23
3.74707	0.227147	5.35442	0.470989	3.05	Up	0.0218325	0.168542	BC054942	Zgc:63792	Chitinase, acidic homolog	Dr.75976	chia	23
6.23623	0.142552	7.70819	0.38882	2.77	Up	0.0120086	0.128377	BC054942	Zgc:63792	Chitinase, acidic homolog	Dr.75976	chia	23
3.63799	0.157224	5.00467	0.467514	2.58	Up	0.0323877	0.204686	BC054942	Zgc:63792	Chitinase, acidic homolog	Dr.75976	chia	23
3.62702	0.106927	4.98034	0.354254	2.55	Up	0.0106146	0.121207	BC054942	Zgc:63792	Chitinase, acidic homolog	Dr.75976	chia	23
7.01175	0.085383	8.35086	0.335674	2.53	Up	0.00830226	0.107693	BC054942	Zgc:63792	Chitinase, acidic homolog	Dr.75976	chia	23
5.81142	0.057221	7.09417	0.359959	2.43	Up	0.0125275	0.131128	BC054942	Zgc:63792	Chitinase, acidic homolog	Dr.75976	chia	23
7.28808	0.104297	8.56015	0.34928	2.42	Up	0.0129879	0.133114	BC054942	Zgc:63792	Chitinase, acidic homolog	Dr.75976	chia	23
5.27396	0.157676	6.37096	0.315399	2.14	Up	0.0208215	0.164758	BC054942	Zgc:63792	Chitinase, acidic homolog	Dr.75976	chia	23
4.35535	0.176008	6.44443	0.370799	4.25	Up	0.00224398	0.0606442	BC046004	Zgc:65788	Chitinase, acidic homolog	Dr.77223	chia	23
7.26433	0.092929	9.04002	0.392041	3.42	Up	0.00453295	0.0817774	BC046004	Zgc:65788	Chitinase, acidic homolog	Dr.77223	chia	23
7.20695	0.109805	8.98136	0.365874	3.42	Up	0.00352166	0.0728506	BC046004	Zgc:65788	Chitinase, acidic homolog	Dr.77223	chia	23
7.18683	0.090413	8.91813	0.386707	3.32	Up	0.00477321	0.0840021	BC046004	Zgc:65788	Chitinase, acidic homolog	Dr.77223	chia	23
7.20785	0.082059	8.92073	0.364534	3.28	Up	0.00375423	0.0753651	BC046004	Zgc:65788	Chitinase, acidic homolog	Dr.77223	chia	23
7.06825	0.091913	8.67525	0.388166	3.05	Up	0.00689132	0.0979374	BC046004	Zgc:65788	Chitinase, acidic homolog	Dr.77223	chia	23
5.81475	0.157093	7.41876	0.417006	3.04	Up	0.0113727	0.125576	BC046004	Zgc:65788	Chitinase, acidic homolog	Dr.77223	chia	23
5.61121	0.175834	7.2062	0.423071	3.02	Up	0.0131213	0.133647	BC046004	Zgc:65788	Chitinase, acidic homolog	Dr.77223	chia	23
7.09551	0.152538	8.67014	0.391608	2.98	Up	0.00954645	0.115006	BC046004	Zgc:65788	Chitinase, acidic homolog	Dr.77223	chia	23
6.6975	0.1411	8.26742	0.399926	2.97	Up	0.0100659	0.118435	BC046004	Zgc:65788	Chitinase, acidic homolog	Dr.77223	chia	23
6.63512	0.13445	8.20337	0.376863	2.97	Up	0.0078076	0.104204	AW019171	Zgc:65788	Chitinase, acidic homolog	Dr.77223	chia	23
6.20915	0.101754	7.77128	0.361319	2.95	Up	0.00593429	0.0922988	BC046004	Zgc:65788	Chitinase, acidic homolog	Dr.77223	chia	23
7.14995	0.142049	8.6924	0.413223	2.91	Up	0.0123681	0.130566	BC046004	Zgc:65788	Chitinase, acidic homolog	Dr.77223	chia	23
6.34195	0.138152	7.82911	0.368799	2.8	Up	0.00922156	0.113553	BC046004	Zgc:65788	Chitinase, acidic homolog	Dr.77223	chia	23
4.48001	0.293064	5.88384	0.315589	2.65	Up	0.0172576	0.15176	BC046004	Zgc:65788	Chitinase, acidic homolog	Dr.77223	chia	23
7.00241	0.140648	8.39697	0.390358	2.63	Up	0.0152108	0.143449	BC046004	Zgc:65788	Chitinase, acidic homolog	Dr.77223	chia	23
7.56088	0.064262	8.90059	0.341203	2.53	Up	0.00837609	0.108166	BC046004	Zgc:65788	Chitinase, acidic homolog	Dr.77223	chia	23
10.7049	0.063687	12.2914	0.183361	3	Up	0.000180561	0.0200159	NM_001002561	Zgc:92762	Chloride intracellular channel 2	Dr.84618	clic2	14
9.67821	0.049185	11.1371	0.209768	2.75	Up	0.000506974	0.0306526	BI842255	Zgc:92762	Chloride intracellular channel 2	Dr.84618	clic2	14
2.45934	0.254768	8.89835	0.116942	86.76	Up	4.46144e-07	0.000930593	NM_001008652	NM_001008652	Cholesterol 25-hydroxylase	Dr.82220	ch25h	12
3.46821	0.149609	9.26697	0.174732	55.67	Up	2.56619e-07	0.00080569	NM_001008652	NM_001008652	Cholesterol 25-hydroxylase	Dr.82220	ch25h	12
6.914	0.143631	11.4364	0.162114	22.98	Up	7.8585e-07	0.00111041	BE605391	BE605391	Cholesterol 25-hydroxylase	Dr.82220	ch25h	12
8.84054	0.141986	9.95566	0.285608	2.17	Up	0.0128861	0.132656	AI793818	AI793818	chrngl	-	-	-
6.98044	0.521893	9.99281	0.485435	8.07	Up	0.00552227	0.0900626	BC092758	Zgc:110152	chromobox homolog 7a	Dr.27897	cbx7a	3
11.0755	0.133789	12.1001	0.185772	2.03	Up	0.00421249	0.079602	NM_131764	NM_131764	Claudin c	Dr.150956	cldnc	21
8.79257	0.126702	9.80374	0.224459	2.02	Up	0.00777441	0.103982	AF359432	AF359432	Claudin c	Dr.150956	cldnc	21
7.94069	0.528828	10.5426	0.330547	6.07	Up	0.00586405	0.091901	AI722510	AI722510	Complement component c3b	Dr.21006	c3b	1
3.97167	0.764845	6.90736	0.389601	7.65	Up	0.0141414	0.138809	AF047415	AF047415	Complement component c3c	Dr.88584	c3c	1
13.1607	0.075077	14.2926	0.125261	2.19	Up	0.000242399	0.0230426	NM_131338	NM_131338	Complement factor B	Dr.75096	cfb	21
13.5203	0.078077	14.6189	0.151721	2.14	Up	0.000664212	0.0347502	U34662	U34662	Complement factor B	Dr.75096	cfb	21
3.4485	0.220642	4.65531	0.158946	2.31	Up	0.0043855	0.0809174	CA496264	Zgc:158446	complement factor B	Dr.78007	zgc:158446	21
7.37062	0.174065	8.78186	0.316237	2.66	Up	0.00789691	0.104757	NM_131811	NM_131811	Connexin 27.5	Dr.15721	cx27.5	5
6.68216	0.243661	8.89743	0.266061	4.64	Up	0.000854089	0.0394228	AF072451	AF072451	Connexin 44.2	Dr.21365	cx44.2	6
11.7701	0.026088	10.7645	0.197465	2.01	Down	0.0023367	0.061883	BM095940	BM095940	Coronin, actin binding protein, 1A	Dr.9515	coro1a	3
3.0942	0.120327	4.14774	0.124464	2.08	Up	0.000895276	0.0401983	DN892697	DN892697	Cytidine monophosphate (UMP-CMP) kinase 2, mitochondrial	Dr.83270	cmpk2	17
10.5615	0.129689	11.9105	0.284585	2.55	Up	0.00501892	0.0865186	NM_200579	NM_200579	Cytochrome b-245, alpha polypeptide	Dr.83382	cyba	18
4.30675	0.079636	5.57271	0.148348	2.4	Up	0.000286578	0.0242224	BC077145	BC077145	Development and differentiation enhancing factor-like 1	Dr.76158	ddefl1	17
6.17745	0.133834	9.16572	0.252597	7.94	Up	4.49509e-05	0.00971383	NM_001006049	NM_001006049	DNA-damage regulated autophagy modulator 1	Dr.77501	dram1	4
7.08038	0.065617	10.0243	0.176945	7.69	Up	4.39432e-06	0.00333543	NM_001006049	NM_001006049	DNA-damage regulated autophagy modulator 1	Dr.77501	dram1	4
6.27234	0.075306	7.88633	0.187977	3.06	Up	0.000207711	0.0212083	BG728378	BG728378	Dr.122738	-	-	-
4.42388	0.066258	3.41374	0.155412	2.01	Down	0.000982413	0.0415373	AI204794	AI204794	Dr.137783	-	-	-
2.32801	0.431272	3.93819	0.225252	3.05	Up	0.0162174	0.148241	BQ075126	BQ075126	Dr.19026	-	-	-
6.32751	0.170878	8.19345	0.24919	3.65	Up	0.000828673	0.0386508	CN017556	CN017556	Dr.89757	-	-	-
10.0932	0.19325	11.495	0.20546	2.64	Up	0.00252776	0.0636917	AI601685	AI601685	Dual specificity phosphatase 5	Dr.77989	dusp5	22
9.97824	0.180135	11.3677	0.1858	2.62	Up	0.00171333	0.0533087	NM_212565	NM_212565	Dual specificity phosphatase 5	Dr.77989	dusp5	22
11.4158	0.089193	14.0103	0.155822	6.04	Up	6.88211e-06	0.00396654	AI385059	AI385059	E74-like factor 3 (ets domain transcription factor, epithelial-specific )	Dr.76707	elf3	22
11.4794	0.10059	14.0442	0.154796	5.92	Up	8.66172e-06	0.00455248	XM_684268	XM_684268	E74-like factor 3 (ets domain transcription factor, epithelial-specific )	Dr.76707	elf3	22
4.32441	0.132444	2.22832	0.625336	4.28	Down	0.0168393	0.150171	AI558455	Zgc:110020	endonuclease G	Dr.45830	endog	8
7.58796	0.105898	8.7689	0.285561	2.27	Up	0.00819493	0.10693	BG302888	Zgc:56194	Endoplasmic reticulum aminopeptidase 1 homolog	Dr.81669	erap1	5
7.33131	0.182032	8.33517	0.240854	2.01	Up	0.0159032	0.14684	NM_001008642	NM_001008642	Epoxide hydrolase 2, cytoplasmic	Dr.30620	ephx2	17
4.46613	0.066009	3.2404	0.253995	2.34	Down	0.00342913	0.0716633	NM_152959	NM_152959	Estrogen receptor 1	Dr.79999	esr1	20
3.97052	0.148044	2.91815	0.242923	2.07	Down	0.0100971	0.118435	NM_152959	NM_152959	Estrogen receptor 1	Dr.79999	esr1	20
5.52545	0.126662	8.00311	0.304244	5.57	Up	0.000286729	0.0242224	BF717834	BF717834	Fas (TNF receptor superfamily, member 6)	Dr.150815	fas	17
14.8795	0.042874	16.0811	0.089906	2.3	Up	1.96955e-05	0.00658566	BC066629	BC066629	Fibrinogen, B beta polypeptide	Dr.8505	fgb	1
14.6795	0.025449	15.8756	0.103749	2.29	Up	3.03048e-05	0.00799662	NM_212774	NM_212774	Fibrinogen, B beta polypeptide	Dr.8505	fgb	1
10.0662	0.46715	12.304	0.463302	4.72	Up	0.0144762	0.140101	NM_213149	NM_213149	FK506 binding protein 5	Dr.78793	fkbp5	6
9.83631	0.514462	11.9639	0.481228	4.37	Up	0.0233907	0.173959	BG308728	BG308728	FK506 binding protein 5	Dr.78793	fkbp5	6
8.92413	0.15975	11.6097	0.238452	6.43	Up	8.45143e-05	0.0135401	BE558041	Zgc:158347	Fos-like antigen 2	Dr.10410	fosl2	17
9.11026	0.194652	11.3256	0.210161	4.64	Up	0.000245427	0.0231192	BE605731	Zgc:158347	Fos-like antigen 2	Dr.10410	fosl2	17
4.09138	0.145289	6.83579	0.299495	6.7	Up	0.000172094	0.0197138	XM_693512	XM_693512	FTR10 last exon	-	-	-
4.8653	0.052042	3.5395	0.23171	2.51	Down	0.00140301	0.0488301	BM184367	Zgc:103629	glyoxylate reductase 1 homolog (Arabidopsis)	Dr.77851	glyr1	3
6.5877	0.08079	8.37098	0.258849	3.44	Up	0.000592962	0.0329613	NM_181439	NM_181439	Gonadotropin-releasing hormone 2	Dr.84757	gnrh2	21
6.33787	0.017746	8.11345	0.255228	3.42	Up	0.000443684	0.0289754	NM_181439	NM_181439	Gonadotropin-releasing hormone 2	Dr.84757	gnrh2	21
8.27417	0.068033	9.902	0.218991	3.09	Up	0.000392474	0.0273315	BM070939	BM070939	Gonadotropin-releasing hormone 2	Dr.84757	gnrh2	21
8.86192	0.148267	10.0609	0.089253	2.3	Up	0.000447753	0.0291255	NM_001012386	NM_001012386	Growth arrest and DNA-damage-inducible, beta like	Dr.83988	gadd45bl	2
8.57291	0.125448	9.65428	0.070633	2.12	Up	0.000288164	0.0242224	NM_001012386	NM_001012386	Growth arrest and DNA-damage-inducible, beta like	Dr.83988	gadd45bl	2
8.96213	0.295175	11.0574	0.398707	4.27	Up	0.0055386	0.0900626	NM_001002343	Zgc:92185	Guanylate binding protein 1	Dr.79870	gbp1	2
8.4437	0.267406	10.1018	0.338128	3.16	Up	0.00849526	0.109061	AI974208	Zgc:92185	Guanylate binding protein 1	Dr.79870	gbp1	2
3.70023	0.468841	5.93983	0.240444	4.72	Up	0.00537708	0.0891589	BG884044	BG884044	Haptoglobin	Dr.115936	hp	7
7.40861	0.29752	10.2819	0.231336	7.33	Up	0.000265486	0.0238948	ENSDART00000015223	Zgc:92739	Heat-responsive protein 12	-	hrsp12	-
8.45147	0.152302	11.77	0.19046	9.98	Up	9.77598e-06	0.00475797	AI588117	Zgc:152945	hemopexin homolog	Dr.77704	hpx	16
6.98634	0.109905	4.96155	0.227177	4.07	Down	0.000200219	0.0208814	AI331708	Zgc:92647	Hepatitis A virus cellular receptor 1 homolog	Dr.29795	havcr1	21
9.53229	0.271381	14.0738	0.312709	23.29	Up	3.41121e-05	0.00863706	NM_205583	NM_205583	Hepcidin antimicrobial peptide 1	Dr.89447	hamp1	1
10.9272	0.020645	11.9666	0.146386	2.06	Up	0.000413506	0.0280538	AI793802	AI793802	Homeodomain leucine zipper gene	Dr.75344	homez	2
2.68094	0.179514	5.40571	0.377634	6.61	Up	0.000622699	0.0338413	BG884495	Zgc:91963	HtrA serine peptidase 3	Dr.85722	htra3	1
4.00334	0.553567	6.64619	0.530457	6.25	Up	0.0136821	0.136378	NM_001003502	Zgc:91963	HtrA serine peptidase 3	Dr.85722	htra3	1
3.85711	0.214574	4.92549	0.16497	2.1	Up	0.0075613	0.102668	AF190742	AF190742	Hyaluronan synthase 2	Dr.82516	has2	9
7.21317	0.127971	9.09346	0.372388	3.68	Up	0.00307805	0.0690009	BM036386	BM036386	Hypothetical LOC559610	Dr.80189	LOC559610	3
7.13313	0.266833	9.11247	0.429621	3.94	Up	0.00785851	0.10466	BM181605	BM181605	Hypothetical LOC559844	Dr.84913	LOC559844	15
3.4528	0.324291	5.65965	0.390387	4.62	Up	0.00483102	0.0847757	XM_683823	XM_683823	Hypothetical LOC560422	Dr.114052	LOC560422	2
5.87974	0.108396	2.68326	0.522099	9.17	Down	0.000969171	0.0413135	AI877645	AI877645	Hypothetical LOC562403	Dr.79175	LOC562403	7
7.22609	0.096455	9.01518	0.199144	3.46	Up	0.000191814	0.0202947	BI980378	BI980378	Hypothetical LOC566020	Dr.83480	LOC566020	5
2.13714	0.322538	6.01406	0.218982	14.69	Up	5.97829e-05	0.011587	CA473478	CA473478	Hypothetical LOC794066	Dr.104641	LOC794066	6
1.68101	0.158523	5.42979	0.162456	13.44	Up	3.1414e-06	0.00298356	CA473478	CA473478	Hypothetical LOC794066	Dr.104641	LOC794066	6
3.88088	0.164696	5.79384	0.164607	3.77	Up	0.000175531	0.0197159	CA473478	CA473478	Hypothetical LOC794066	Dr.104641	LOC794066	6
4.86668	0.052825	6.13668	0.184836	2.41	Up	0.000578659	0.0326933	CA473478	CA473478	Hypothetical LOC794066	Dr.104641	LOC794066	6
5.79184	0.026078	7.28993	0.25732	2.82	Up	0.00115948	0.0443957	AI958363	AI958363	Hypothetical protein LOC100002730	Dr.76574	LOC100002730	3
7.74508	0.11902	6.68383	0.210874	2.09	Down	0.00465442	0.0830458	BG727645	BG727645	Hypothetical protein LOC100149103	Dr.11977	LOC100149103	24
7.37659	0.088653	6.37242	0.306771	2.01	Down	0.0199493	0.162186	BC067635	BC067635	Hypothetical protein LOC407683	Dr.88434	LOC407683	21
5.49403	0.205573	2.84315	0.597493	6.28	Down	0.00571547	0.0912594	XM_001343852	XM_001343852	Hypothetical protein LOC553366	Dr.89951	LOC553366	2
6.95252	0.123414	8.1113	0.310834	2.23	Up	0.0133877	0.134868	BM082855	BM082855	Hypothetical protein LOC794484	Dr.107540	LOC794484	4
9.57796	0.100556	11.8475	0.301817	4.82	Up	0.000382036	0.0269909	AW076805	AW076805	Hypothetical protein LOC797776	Dr.132691	CH211-133N4.6	19
12.8472	0.177716	13.878	0.16699	2.04	Up	0.00551851	0.0900626	NM_200100	NM_200100	Hypoxia induced gene 1	Dr.76367	hig1	2
1.27188	0.093911	5.4948	0.596622	18.67	Up	0.000426131	0.0282637	AI545502	AI545502	Im:7041156	Dr.105221	im:7041156	1
4.94672	0.292739	7.9868	0.358829	8.23	Up	0.000598629	0.0331921	XM_680415	XM_680415	Im:7137300	Dr.56666	im:7137300	5
8.67037	0.113337	9.71663	0.132556	2.07	Up	0.000965319	0.0412288	XM_692941	XM_692941	Im:7147183	Dr.85260	im:7147183	17
8.67068	0.062052	9.84302	0.284942	2.25	Up	0.00695809	0.0981065	BI880600	BI880600	Inhibin, beta Aa	Dr.107692	inhbaa	24
6.97391	0.170479	8.07405	0.309623	2.14	Up	0.0207816	0.1647	NM_130916	NM_130916	Inhibin, beta Aa	Dr.107692	inhbaa	24
4.07557	0.169158	5.51813	0.089032	2.72	Up	0.000280876	0.0242224	NM_001002751	NM_001002751	Inhibitor of kappa light polypeptide gene enhancer in B-cells, kinase epsilon	Dr.125500	ikbke	11
12.332	0.178245	14.0323	0.383941	3.25	Up	0.00698386	0.0983014	NM_173283	NM_173283	Insulin-like growth factor binding protein 1a	Dr.76315	igfbp1a	20
11.605	0.181092	13.2277	0.368969	3.08	Up	0.00755401	0.102633	AJ299409	AJ299409	Insulin-like growth factor binding protein 1a	Dr.76315	igfbp1a	20
3.20442	0.3584	4.88323	0.191454	3.2	Up	0.00613583	0.0933545	AY135716	AY135716	Interferon 1	Dr.85981	ifn1	3
4.02291	0.160694	5.65253	0.150963	3.09	Up	0.000314827	0.0250575	AY135716	AY135716	Interferon 1	Dr.85981	ifn1	3
3.90763	0.283672	5.50097	0.145728	3.02	Up	0.00246181	0.0631349	AY135716	AY135716	Interferon 1	Dr.85981	ifn1	3
3.84002	0.168851	5.41228	0.204168	2.97	Up	0.00102182	0.0423051	AY135716	AY135716	Interferon 1	Dr.85981	ifn1	3
2.78163	0.126234	4.14989	0.053449	2.58	Up	5.85427e-05	0.011448	AY135716	AY135716	Interferon 1	Dr.85981	ifn1	3
4.91481	0.189397	6.18707	0.198169	2.42	Up	0.0035359	0.0729205	NM_207640	NM_207640	Interferon 1	Dr.85981	ifn1	3
4.98643	0.143615	6.14125	0.182701	2.23	Up	0.00252859	0.0636917	NM_207640	NM_207640	Interferon 1	Dr.85981	ifn1	3
8.18507	0.214774	12.7272	0.152338	23.3	Up	2.43111e-06	0.00259732	NM_205747	NM_205747	Interferon regulatory factor 11	Dr.119956	irf11	21
8.94677	0.204704	13.44	0.158649	22.52	Up	2.35012e-06	0.00257355	NM_205747	NM_205747	Interferon regulatory factor 11	Dr.119956	irf11	21
7.52545	0.200302	11.4062	0.157674	14.73	Up	5.0707e-06	0.0034171	BI326597	BI326597	Interferon regulatory factor 11	Dr.119956	irf11	21
8.12646	0.141706	10.6655	0.243827	5.81	Up	0.000105064	0.0152894	NM_200677	NM_200677	Interferon regulatory factor 7	Dr.82280	irf7	25
8.14508	0.076854	10.4537	0.248348	4.95	Up	0.000113505	0.0158741	BE605965	BE605965	Interferon regulatory factor 7	Dr.82280	irf7	25
7.64168	0.134047	9.73801	0.164871	4.28	Up	6.25602e-05	0.0117891	NM_001002622	NM_001002622	Interferon regulatory factor 8	Dr.81006	irf8	18
9.11155	0.132305	10.3678	0.185089	2.39	Up	0.00148438	0.0500234	NM_205710	NM_205710	Interferon regulatory factor 9	Dr.133138	irf9	12
7.33658	0.174389	8.54242	0.210095	2.31	Up	0.00448868	0.0814362	NM_205710	NM_205710	Interferon regulatory factor 9	Dr.133138	irf9	12
7.99526	0.128147	9.16975	0.215778	2.26	Up	0.00339614	0.0714028	NM_205710	NM_205710	Interferon regulatory factor 9	Dr.133138	irf9	12
8.54814	0.145768	9.71843	0.188359	2.25	Up	0.00267404	0.0648566	NM_205710	NM_205710	Interferon regulatory factor 9	Dr.133138	irf9	12
8.32814	0.172316	9.47739	0.215046	2.22	Up	0.00587525	0.091966	NM_205710	NM_205710	Interferon regulatory factor 9	Dr.133138	irf9	12
9.86388	0.15153	11.0021	0.180445	2.2	Up	0.00290839	0.067486	NM_205710	NM_205710	Interferon regulatory factor 9	Dr.133138	irf9	12
9.92034	0.165933	11.047	0.18714	2.18	Up	0.00408462	0.0784796	BM095893	BM095893	Interferon regulatory factor 9	Dr.133138	irf9	12
9.66494	0.152298	10.7435	0.206596	2.11	Up	0.00567127	0.0909398	NM_205710	NM_205710	Interferon regulatory factor 9	Dr.133138	irf9	12
9.75791	0.176971	10.8094	0.217445	2.07	Up	0.00950486	0.114848	NM_205710	NM_205710	Interferon regulatory factor 9	Dr.133138	irf9	12
9.79062	0.168905	10.8349	0.196765	2.06	Up	0.00690345	0.0979374	NM_205710	NM_205710	Interferon regulatory factor 9	Dr.133138	irf9	12
8.65351	0.179549	9.68318	0.207319	2.04	Up	0.00946111	0.114609	NM_205710	NM_205710	Interferon regulatory factor 9	Dr.133138	irf9	12
9.17613	0.177434	10.1926	0.229024	2.02	Up	0.012695	0.1317	NM_205710	NM_205710	Interferon regulatory factor 9	Dr.133138	irf9	12
5.63011	0.455082	10.9519	0.336606	40	Up	8.22486e-05	0.0133482	NM_212844	NM_212844	Interleukin 1, beta	Dr.30443	il1b	10
5.57782	0.465648	10.8843	0.332201	39.57	Up	8.87058e-05	0.0138671	AY340959	AY340959	Interleukin 1, beta	Dr.30443	il1b	10
5.77456	0.416792	11.0177	0.346813	37.87	Up	7.01179e-05	0.0121366	AY340959	AY340959	Interleukin 1, beta	Dr.30443	il1b	10
5.72841	0.426085	10.9497	0.330613	37.31	Up	6.96388e-05	0.0121366	AY340959	AY340959	Interleukin 1, beta	Dr.30443	il1b	10
3.33934	0.542025	8.45051	0.329168	34.56	Up	0.000195207	0.0205545	AY340959	AY340959	Interleukin 1, beta	Dr.30443	il1b	10
6.17532	0.435329	11.2664	0.335639	34.09	Up	8.9541e-05	0.0139084	AY340959	AY340959	Interleukin 1, beta	Dr.30443	il1b	10
4.44042	0.545779	9.35675	0.333141	30.2	Up	0.000253417	0.0235107	AY340959	AY340959	Interleukin 1, beta	Dr.30443	il1b	10
2.60876	0.309798	7.50517	0.352543	29.78	Up	4.54612e-05	0.00971383	AY340959	AY340959	Interleukin 1, beta	Dr.30443	il1b	10
4.38821	0.320748	9.18011	0.363073	27.7	Up	6.16452e-05	0.0117402	AY340959	AY340959	Interleukin 1, beta	Dr.30443	il1b	10
5.20223	0.417677	9.08128	0.334516	14.71	Up	0.000350133	0.0259115	AY340959	AY340959	Interleukin 1, beta	Dr.30443	il1b	10
5.16261	0.359732	8.89524	0.335478	13.29	Up	0.000272436	0.0240894	AY340959	AY340959	Interleukin 1, beta	Dr.30443	il1b	10
7.51822	0.19258	10.3544	0.342248	7.14	Up	0.000357302	0.0262188	AY340959	AY340959	Interleukin 1, beta	Dr.30443	il1b	10
2.25687	0.420036	5.92211	0.249496	12.69	Up	0.000290069	0.0242224	NM_001020785	NM_001020785	Interleukin 10	Dr.135567	il10	11
1.6948	0.214478	5.04857	0.140244	10.22	Up	1.22722e-05	0.00521901	NM_001020785	NM_001020785	Interleukin 10	Dr.135567	il10	11
3.30592	0.321448	6.62542	0.215035	9.98	Up	0.000137418	0.017498	NM_001020785	NM_001020785	Interleukin 10	Dr.135567	il10	11
3.5471	0.058811	6.74427	0.241348	9.17	Up	1.35252e-05	0.00543526	NM_001020785	NM_001020785	Interleukin 10	Dr.135567	il10	11
3.71936	0.294176	6.82437	0.200233	8.6	Up	0.000125315	0.0166795	NM_001020785	NM_001020785	Interleukin 10	Dr.135567	il10	11
2.16915	0.22891	5.06194	0.15406	7.43	Up	4.42092e-05	0.00971383	NM_001020785	NM_001020785	Interleukin 10	Dr.135567	il10	11
3.93348	0.070077	6.63119	0.168614	6.49	Up	6.04462e-06	0.00372919	NM_001020785	NM_001020785	Interleukin 10	Dr.135567	il10	11
5.41493	0.186153	6.43511	0.20911	2.03	Up	0.010784	0.12225	NM_001007107	NM_001007107	Interleukin 12a	Dr.135199	il12a	15
6.38128	0.210293	7.38894	0.17134	2.01	Up	0.0099135	0.117426	NM_001007107	NM_001007107	Interleukin 12a	Dr.135199	il12a	15
3.32317	0.263826	6.90578	0.10747	11.98	Up	1.54728e-05	0.00587629	NM_001020788	NM_001020788	Interleukin 17c	Dr.135566	il17c	18
2.92216	0.078038	5.96417	0.096875	8.24	Up	3.07479e-07	0.00080569	NM_001020788	NM_001020788	Interleukin 17c	Dr.135566	il17c	18
5.13216	0.24702	8.02652	0.111445	7.44	Up	3.97459e-05	0.00936015	NM_001020788	NM_001020788	Interleukin 17c	Dr.135566	il17c	18
5.1135	0.262511	7.9967	0.114823	7.38	Up	5.5892e-05	0.0111792	NM_001020788	NM_001020788	Interleukin 17c	Dr.135566	il17c	18
5.26671	0.116282	8.09579	0.126531	7.11	Up	3.20132e-06	0.00298356	NM_001020788	NM_001020788	Interleukin 17c	Dr.135566	il17c	18
5.42181	0.069498	8.14397	0.108463	6.6	Up	7.31914e-07	0.00111041	NM_001020788	NM_001020788	Interleukin 17c	Dr.135566	il17c	18
5.60783	0.182361	8.21631	0.133593	6.1	Up	2.54701e-05	0.00739417	NM_001020788	NM_001020788	Interleukin 17c	Dr.135566	il17c	18
3.01112	0.382062	5.43171	0.101578	5.35	Up	0.000866952	0.0397632	NM_001020788	NM_001020788	Interleukin 17c	Dr.135566	il17c	18
5.41909	0.337352	7.03308	0.159161	3.06	Up	0.00494527	0.085552	NM_001020788	NM_001020788	Interleukin 17c	Dr.135566	il17c	18
1.53673	0.084274	5.25696	0.22904	13.18	Up	5.03159e-06	0.0034171	NM_001020792	NM_001020792.1	Interleukin 22	Dr.94029	il22	4
1.92848	0.128234	5.52437	0.252885	12.09	Up	1.47359e-05	0.00566207	NM_001020792	NM_001020792.1	Interleukin 22	Dr.94029	il22	4
3.96447	0.171077	6.05287	0.145043	4.25	Up	8.68774e-05	0.0136397	NM_001020792	NM_001020792.1	Interleukin 22	Dr.94029	il22	4
4.27898	0.313494	6.25239	0.116272	3.93	Up	0.00105138	0.0427928	NM_001020792	NM_001020792.1	Interleukin 22	Dr.94029	il22	4
4.26779	0.184701	6.19625	0.135852	3.81	Up	0.000153938	0.0183056	NM_001020792	NM_001020792.1	Interleukin 22	Dr.94029	il22	4
3.52056	0.237912	4.98249	0.152101	2.75	Up	0.00205984	0.0581736	NM_001020792	NM_001020792.1	Interleukin 22	Dr.94029	il22	4
1.57336	0.091138	4.70591	0.065154	8.77	Up	1.38438e-07	0.00080569	NM_001020799	NM_001020799.1	Interleukin 26	Dr.94027	il26	4
1.46034	0.085865	4.58697	0.229034	8.73	Up	1.4075e-05	0.00546567	NM_001020799	NM_001020799.1	Interleukin 26	Dr.94027	il26	4
1.7791	0.085891	4.72759	0.080045	7.72	Up	2.62472e-07	0.00080569	NM_001020799	NM_001020799.1	Interleukin 26	Dr.94027	il26	4
1.50401	0.085444	4.2591	0.251265	6.75	Up	4.67791e-05	0.00989886	NM_001020799	NM_001020799.1	Interleukin 26	Dr.94027	il26	4
4.6731	0.302366	10.1594	0.37875	44.83	Up	2.84403e-05	0.00783504	CK026195	CK026195	Interleukin-1 receptor-associated kinase 3	Dr.90054	irak3	4
2.36015	0.207646	7.69062	0.40207	40.24	Up	2.26085e-05	0.00688383	CK026195	CK026195	Interleukin-1 receptor-associated kinase 3	Dr.90054	irak3	4
4.03872	0.394855	9.07459	0.400386	32.81	Up	0.000108268	0.0156002	CK026195	CK026195	Interleukin-1 receptor-associated kinase 3	Dr.90054	irak3	4
4.85997	0.418666	9.85964	0.36727	31.99	Up	0.000106785	0.0154884	CK026195	CK026195	Interleukin-1 receptor-associated kinase 3	Dr.90054	irak3	4
4.80028	0.442166	9.64729	0.447921	28.78	Up	0.000251198	0.0234111	CK026195	CK026195	Interleukin-1 receptor-associated kinase 3	Dr.90054	irak3	4
5.10452	0.344422	9.62339	0.399693	22.93	Up	0.000139101	0.0175591	CK026195	CK026195	Interleukin-1 receptor-associated kinase 3	Dr.90054	irak3	4
11.3696	0.085986	12.4078	0.174073	2.05	Up	0.00174881	0.053606	NM_131073	NM_131073	Janus kinase 1	Dr.74470	jak1	6
11.9665	0.102295	15.0725	0.165308	8.61	Up	3.81666e-06	0.00329014	BC053234	BC053234	Jun B proto-oncogene	Dr.10326	junb	1
11.0885	0.104239	14.1901	0.16952	8.58	Up	4.41647e-06	0.00333543	BC053234	BC053234	Jun B proto-oncogene	Dr.10326	junb	1
11.7713	0.077782	14.8653	0.167048	8.54	Up	2.85038e-06	0.00278065	NM_213556	NM_213556	Jun B proto-oncogene	Dr.10326	junb	1
11.6333	0.112723	14.6912	0.172033	8.33	Up	5.82568e-06	0.00364546	BC053234	BC053234	Jun B proto-oncogene	Dr.10326	junb	1
5.7804	0.167723	8.57548	0.271908	6.94	Up	0.000123438	0.0165857	NM_213556	NM_213556	Jun B proto-oncogene	Dr.10326	junb	1
10.2862	0.144657	13.028	0.167068	6.69	Up	1.67394e-05	0.00587629	NM_213556	NM_213556	Jun B proto-oncogene	Dr.10326	junb	1
10.1852	0.127679	12.9146	0.157478	6.63	Up	1.04065e-05	0.00484932	NM_213556	NM_213556	Jun B proto-oncogene	Dr.10326	junb	1
10.2383	0.143016	12.9428	0.176763	6.52	Up	2.13716e-05	0.00678364	NM_213556	NM_213556	Jun B proto-oncogene	Dr.10326	junb	1
7.06131	0.203036	9.75252	0.282268	6.46	Up	0.000244307	0.0231131	NM_213556	NM_213556	Jun B proto-oncogene	Dr.10326	junb	1
5.59413	0.214117	8.28374	0.275043	6.45	Up	0.000248463	0.023355	NM_213556	NM_213556	Jun B proto-oncogene	Dr.10326	junb	1
10.1867	0.12185	12.8709	0.159052	6.43	Up	1.07099e-05	0.0048558	NM_213556	NM_213556	Jun B proto-oncogene	Dr.10326	junb	1
5.53041	0.217243	8.19539	0.30541	6.34	Up	0.000388922	0.0271273	NM_213556	NM_213556	Jun B proto-oncogene	Dr.10326	junb	1
5.75185	0.141275	8.3898	0.244313	6.22	Up	8.50034e-05	0.0135401	NM_213556	NM_213556	Jun B proto-oncogene	Dr.10326	junb	1
7.68002	0.178501	10.285	0.258059	6.08	Up	0.000165578	0.0192448	NM_213556	NM_213556	Jun B proto-oncogene	Dr.10326	junb	1
7.33881	0.189805	9.87504	0.276176	5.8	Up	0.000276435	0.0242138	NM_213556	NM_213556	Jun B proto-oncogene	Dr.10326	junb	1
8.59398	0.267798	10.0763	0.266138	2.79	Up	0.00774721	0.103739	NM_213556	NM_213556	Jun B proto-oncogene	Dr.10326	junb	1
8.55703	0.226848	10.0214	0.240946	2.76	Up	0.00444665	0.0811908	NM_213556	NM_213556	Jun B proto-oncogene	Dr.10326	junb	1
11.9172	0.160582	14.2137	0.232769	4.91	Up	0.000187177	0.0200933	NM_212750	NM_212750	Jun B proto-oncogene, like	Dr.737	junbl	3
11.0755	0.181578	13.2942	0.241374	4.65	Up	0.000325678	0.0254616	BE606155	BE606155	Jun B proto-oncogene, like	Dr.737	junbl	3
9.70092	0.125792	10.8545	0.167164	2.22	Up	0.00149518	0.0500878	NM_001002493	Zgc:92851	Jun dimerization protein 2/cFOS like	Dr.10032	zgc:92851	20
10.3415	0.114127	11.4936	0.127227	2.22	Up	0.000519486	0.0311287	BC076313	Zgc:92851	Jun dimerization protein 2/cFOS like	Dr.10032	zgc:92851	20
10.5961	0.114697	11.6263	0.168207	2.04	Up	0.00231031	0.0614814	BI326453	Zgc:92851	Jun dimerization protein 2/cFOS like	Dr.10032	zgc:92851	20
10.5129	0.10951	11.5177	0.15885	2.01	Up	0.00199934	0.05724	BC076313	Zgc:92851	Jun dimerization protein 2/cFOS like	Dr.10032	zgc:92851	20
9.68527	0.083017	8.4745	0.364368	2.31	Down	0.0176891	0.153722	AI477659	Zgc:158846	keratin 8-like	Dr.4854	zgc:158846	6
6.38044	0.049625	5.36295	0.088554	2.02	Down	5.71534e-05	0.011328	AI522411	AI522411	Kinesin family member 11	Dr.36081	kif11	17
10.0998	0.233342	7.84257	0.737185	4.78	Down	0.0266573	0.186053	BC078235	BC078235	Lecithin retinol acyltransferase a (phosphatidylcholine--retinol O-acyltransferase a)	Dr.90931	lrata	1
5.48901	0.234565	3.93986	0.292692	2.93	Down	0.00614613	0.0934653	CO247624	CO247624	Lectin, galactoside-binding, soluble, 3 binding protein b	Dr.106930	lgals3bpb	3
5.24291	0.168619	3.85292	0.351772	2.62	Down	0.0118812	0.127933	CO247624	CO247624	Lectin, galactoside-binding, soluble, 3 binding protein b	Dr.106930	lgals3bpb	3
5.63724	0.144697	4.32963	0.07598	2.48	Down	0.000203342	0.0210897	CO247624	CO247624	Lectin, galactoside-binding, soluble, 3 binding protein b	Dr.106930	lgals3bpb	3
9.18668	0.172855	7.94212	0.167996	2.37	Down	0.0020881	0.0583695	AW421190	AW421190	Lectin, galactoside-binding, soluble, 3 binding protein b	Dr.106930	lgals3bpb	3
5.31277	0.179167	4.06752	0.196695	2.37	Down	0.00339493	0.0714028	AY421706	AY421706	Lectin, galactoside-binding, soluble, 9 (galectin 9)-like 1	Dr.4573	lgals9l1	15
13.3877	0.10689	15.2265	0.354118	3.58	Up	0.00252408	0.0636917	NM_001048055	NM_001048055.1	Leukocyte cell-derived chemotaxin 2 like	Dr.103706	lect2l	14
11.2661	0.214239	12.4768	0.251213	2.31	Up	0.0104926	0.120699	XM_001331278	XM_001331278	LOC791930	-	-	-
7.12263	0.210813	8.71554	0.181679	3.02	Up	0.00123334	0.0458163	XR_028904	XR_028904	LOC792364	-	-	-
8.79889	0.263683	10.9277	0.398053	4.37	Up	0.0042895	0.0800566	XM_001332906	XM_001332906	LOC795035 hypothetical protein LOC795035	-	-	-
6.23951	0.372732	10.9201	0.246601	25.64	Up	4.44791e-05	0.00971383	XM_001335408	XM_001335408	LOC795305	-	-	-
6.69081	0.254999	7.86644	0.270593	2.26	Up	0.0195181	0.160464	XM_001336069	XM_001336069	LOC795835 similar to guanylate binding protein 1	-	-	-
5.51539	0.090514	3.85553	0.331598	3.16	Down	0.00291328	0.067486	XM_001336284	XM_001336284	LOC798772	-	-	-
3.6734	0.128377	4.90403	0.135463	2.35	Up	0.000584566	0.0329123	XM_001336754	XM_001336754	LOC799962 similar to CCL4	-	-	-
3.83781	0.259933	5.63668	0.218625	3.48	Up	0.00183641	0.0549455	NM_001030283	NM_001030283	Low density lipoprotein receptor	Dr.87513	ldlr	3
8.15329	0.150977	10.6189	0.263897	5.52	Up	0.00018865	0.0201057	NM_001002706	Zgc:92608	Lysozyme g-like 1	Dr.134016	lygl1	14
4.22206	0.066303	5.38871	0.195033	2.24	Up	0.00130286	0.0470274	CK698516	CK698516	Lysyl oxidase-like 2a	Dr.89141	loxl2a	10
5.54415	0.069543	8.25083	0.347747	6.53	Up	0.000263915	0.0238356	BC095229	Zgc:110354	macrophage expressed 1	Dr.88891	mpeg1.2	8
8.62213	0.103854	5.9739	0.48844	6.27	Down	0.00182414	0.0547621	NM_212737	Zgc:66409	Macrophage expressed protein 1	Dr.23608	mpeg1	8
6.95965	0.145155	4.32566	0.486196	6.21	Down	0.00203225	0.0577434	AI385039	Zgc:66409	Macrophage expressed protein 1	Dr.23608	mpeg1	8
9.94117	0.169124	11.0212	0.349326	2.11	Up	0.0318802	0.203179	NM_213136	zgc:64115	Major histocompatibility complex class I ZE like	-	hla-e/h2-t23	-
14.5486	0.03769	15.682	0.221017	2.19	Up	0.00232179	0.0615627	NM_201325	NM_201325	Major vault protein	Dr.24562	mvp	3
11.2608	0.080488	12.3498	0.09993	2.13	Up	0.000146355	0.0178065	BI705604	BI705604	MAP kinase interacting serine/threonine kinase 1	Dr.99488	mknk1	11
9.43243	0.060723	10.4618	0.229452	2.04	Up	0.00489226	0.0854058	BC093333	Zgc:136396	matrix metallopeptidase 30	Dr.78814	mmp30	18
10.5337	0.080549	11.547	0.228347	2.02	Up	0.00578313	0.091583	AI721923	Zgc:136396	matrix metallopeptidase 30	Dr.78814	mmp30	18
8.77304	0.453207	11.0635	0.584105	4.89	Up	0.0211687	0.166096	NM_201503	NM_201503	Matrix metalloproteinase 13	Dr.81475	mmp13	10
11.5239	0.413747	13.4289	0.622678	3.75	Up	0.0436021	0.23699	NM_201503	NM_201503	Matrix metalloproteinase 13	Dr.81475	mmp13	10
11.7358	0.414203	13.5733	0.612416	3.57	Up	0.0474631	0.247062	AW420822	AW420822	Matrix metalloproteinase 13	Dr.81475	mmp13	10
11.8234	0.344438	16.3859	0.318852	23.63	Up	6.8066e-05	0.0121342	NM_213123	NM_213123	Matrix metalloproteinase 9	Dr.76275	mmp9	8
11.7555	0.369262	16.2523	0.328148	22.58	Up	9.87386e-05	0.0148118	NM_213123	NM_213123	Matrix metalloproteinase 9	Dr.76275	mmp9	8
11.5488	0.317475	16.044	0.277539	22.55	Up	4.01857e-05	0.00941312	BC053292	BC053292	Matrix metalloproteinase 9	Dr.76275	mmp9	8
11.815	0.347241	16.2593	0.300899	21.77	Up	7.0008e-05	0.0121366	BC053292	BC053292	Matrix metalloproteinase 9	Dr.76275	mmp9	8
11.7814	0.338971	16.2108	0.288361	21.55	Up	5.95008e-05	0.0115836	BC053292	BC053292	Matrix metalloproteinase 9	Dr.76275	mmp9	8
11.3159	0.409972	15.6944	0.364124	20.8	Up	0.000205588	0.0211197	BC053292	BC053292	Matrix metalloproteinase 9	Dr.76275	mmp9	8
11.4962	0.393771	15.8085	0.338785	19.87	Up	0.000165609	0.0192448	NM_213123	NM_213123	Matrix metalloproteinase 9	Dr.76275	mmp9	8
11.5748	0.381958	15.8726	0.332914	19.67	Up	0.000146836	0.0178065	BC053292	BC053292	Matrix metalloproteinase 9	Dr.76275	mmp9	8
6.97731	0.358478	11.2612	0.341437	19.48	Up	0.000131301	0.0172197	BC053292	BC053292	Matrix metalloproteinase 9	Dr.76275	mmp9	8
11.4259	0.381076	15.7052	0.333671	19.42	Up	0.000150127	0.018066	BC053292	BC053292	Matrix metalloproteinase 9	Dr.76275	mmp9	8
9.47448	0.437601	13.7387	0.361415	19.22	Up	0.000287731	0.0242224	BC053292	BC053292	Matrix metalloproteinase 9	Dr.76275	mmp9	8
9.25705	0.39325	13.4941	0.310396	18.86	Up	0.000149261	0.0180113	BC053292	BC053292	Matrix metalloproteinase 9	Dr.76275	mmp9	8
11.7594	0.356641	15.9758	0.315857	18.59	Up	0.000115689	0.0160873	BC053292	BC053292	Matrix metalloproteinase 9	Dr.76275	mmp9	8
10.8666	0.404249	14.9923	0.336401	17.46	Up	0.000226764	0.0221366	BC053292	BC053292	Matrix metalloproteinase 9	Dr.76275	mmp9	8
10.7481	0.413343	14.6939	0.333318	15.41	Up	0.000305684	0.0247961	AW174507	AW174507	Matrix metalloproteinase 9	Dr.76275	mmp9	8
11.7549	0.149745	13.0451	0.334862	2.45	Up	0.0125633	0.131308	AW078034	AW078034	Membrane-spanning 4-domains, subfamily A, member 17A.11	Dr.40434	ms4a17a.11	4
10.4165	0.24389	12.31	0.368008	3.72	Up	0.00515561	0.0875653	NM_001004629	NM_001004629	Membrane-spanning 4-domains, subfamily A, member 17A.5	Dr.80825	ms4a17a.5	4
6.32109	0.214286	7.74329	0.115402	2.68	Up	0.00110756	0.0437648	BC095661	BC095661	Metallothionein 2	Dr.132711	mt2	21
9.5307	0.0734	10.7983	0.179957	2.41	Up	0.000619871	0.0338357	ENSDART00000022150	Zgc:103761	mitochondrial ribosomal protein L53	-	mrpl53	-
6.2012	0.155188	7.30843	0.174408	2.15	Up	0.00318235	0.0696983	AF316598	AF316598	Mucosa associated lymphoid tissue lymphoma translocation gene 1	Dr.77507	malt1	22
10.9938	0.101489	9.69398	0.221338	2.46	Down	0.00176471	0.0536749	AF349034	AF349034	Myeloid-specific peroxidase	Dr.75725	mpx	10
7.49484	0.183331	12.0056	0.335477	22.8	Up	2.2394e-05	0.00688383	NM_182867	NM_182867	Myxovirus (influenza virus) resistance E	Dr.26920	mxe	9
5.07393	0.141581	6.25652	0.157191	2.27	Up	0.0013935	0.048676	NM_182942	NM_182942	Myxovirus (influenza) resistance A	Dr.80859	mxa	1
9.50832	0.058911	8.29024	0.147615	2.33	Down	0.000257967	0.0236892	BG727609	Zgc:172352	NCK-associated protein 1-like homolog	Dr.83105	nckap1l	11
4.33981	0.134832	3.08731	0.429746	2.38	Down	0.0319603	0.203275	NM_205756	NM_205756	Nephrosin	Dr.79156	npsn	7
9.77498	0.087997	8.53196	0.250094	2.37	Down	0.00336616	0.0713844	NM_205582	NM_205582	Nephrosin	Dr.79156	npsn	7
9.78374	0.063043	8.55083	0.267862	2.35	Down	0.00419075	0.0795008	NM_205756	NM_205756	Nephrosin	Dr.79156	npsn	7
8.67071	0.073656	9.80227	0.296874	2.19	Up	0.0100956	0.118435	BI879460	BI879460	Neuregulin 1	Dr.133124	nrg1	10
7.19369	0.082464	8.20916	0.286097	2.02	Up	0.0143092	0.13941	NM_001044911	NM_001044911	Neuregulin 1	Dr.133124	nrg1	10
7.83856	0.095912	11.3641	0.272832	11.52	Up	1.85354e-05	0.00634303	BC067702	BC067702	Neutrophil cytosolic factor 1	Dr.2973	ncf1	5
8.4485	0.084871	11.9605	0.240351	11.41	Up	9.09162e-06	0.00457747	BC067702	BC067702	Neutrophil cytosolic factor 1	Dr.2973	ncf1	5
8.0487	0.14383	11.5421	0.292428	11.26	Up	3.89184e-05	0.00923919	BC067702	BC067702	Neutrophil cytosolic factor 1	Dr.2973	ncf1	5
7.95674	0.135692	11.4365	0.278423	11.16	Up	2.97126e-05	0.00799662	BC067702	BC067702	Neutrophil cytosolic factor 1	Dr.2973	ncf1	5
7.41106	0.119209	10.7528	0.275215	10.14	Up	3.11655e-05	0.00808522	BC067702	BC067702	Neutrophil cytosolic factor 1	Dr.2973	ncf1	5
7.39277	0.100056	10.719	0.272878	10.03	Up	2.67101e-05	0.00762771	BC067702	BC067702	Neutrophil cytosolic factor 1	Dr.2973	ncf1	5
7.64589	0.101878	10.86	0.259629	9.28	Up	2.56584e-05	0.00739417	BI879542	BI879542	Neutrophil cytosolic factor 1	Dr.2973	ncf1	5
7.59379	0.078875	10.7466	0.270183	8.89	Up	3.02244e-05	0.00799662	BC067702	BC067702	Neutrophil cytosolic factor 1	Dr.2973	ncf1	5
7.3978	0.095098	10.5346	0.272455	8.8	Up	3.5925e-05	0.00884057	BC067702	BC067702	Neutrophil cytosolic factor 1	Dr.2973	ncf1	5
7.65428	0.106067	10.7901	0.243746	8.79	Up	2.24199e-05	0.00688383	BC067702	BC067702	Neutrophil cytosolic factor 1	Dr.2973	ncf1	5
2.75388	0.357827	5.68184	0.300329	7.61	Up	0.000766246	0.0372489	AY972158	AY972158	Neutrophil cytosolic factor 1	Dr.2973	ncf1	5
6.89969	0.1052	9.79711	0.272601	7.45	Up	6.07713e-05	0.0116243	BC067702	BC067702	Neutrophil cytosolic factor 1	Dr.2973	ncf1	5
7.53241	0.19009	10.3105	0.269205	6.86	Up	0.000152026	0.0181945	BC067702	BC067702	Neutrophil cytosolic factor 1	Dr.2973	ncf1	5
1.88779	0.106795	4.59389	0.228657	6.53	Up	3.8852e-05	0.00923919	BC067702	BC067702	Neutrophil cytosolic factor 1	Dr.2973	ncf1	5
4.13138	0.115387	6.0317	0.234122	3.73	Up	0.000341887	0.0256873	AY972158	AY972158	Neutrophil cytosolic factor 1	Dr.2973	ncf1	5
5.36487	0.059601	6.66864	0.133018	2.47	Up	0.000108998	0.0156539	CK237193	Zgc:158405	neutrophil cytosolic factor 2	Dr.66415	ncf2	7
4.7832	0.297023	7.47454	0.330923	6.46	Up	0.000921454	0.0403695	BC092821	Zgc:110243	nicotinamide nucleotide adenylyltransferase 1	Dr.83299	nmnat1	23
5.03196	0.347169	8.6309	0.318927	12.12	Up	0.000263564	0.0238356	DT068386	DT068386	Novel protein similar to mouse immunoresponsive gene 1 (Irg1)	Dr.41215	DKEY-57A22.9	9
4.66927	0.108545	3.60429	0.172521	2.09	Down	0.00196688	0.0567931	AW233634	AW233634	Novel protein similar to vertebrate oxysterol binding protein (OSBP)	Dr.40515	CH211-106A19.1	5
9.92286	0.087338	12.1342	0.168167	4.63	Up	2.38671e-05	0.00711192	NM_001001840	NM_001001840	Nuclear factor of kappa light polypeptide gene enhancer in B-cells 2, p49/p100	Dr.117553	nfkb2	13
11.1876	0.064788	13.3714	0.172352	4.54	Up	2.17285e-05	0.0068473	NM_001001840	NM_001001840	Nuclear factor of kappa light polypeptide gene enhancer in B-cells 2, p49/p100	Dr.117553	nfkb2	13
7.75082	0.102358	9.57509	0.229914	3.54	Up	0.000350196	0.0259115	BM102747	BM102747	Nuclear factor of kappa light polypeptide gene enhancer in B-cells 2, p49/p100	Dr.117553	nfkb2	13
10.9968	0.14565	13.9843	0.245419	7.93	Up	4.45897e-05	0.00971383	AW018686	AW018686	Nuclear factor of kappa light polypeptide gene enhancer in B-cells inhibitor, alpha a	Dr.79912	nfkbiaa	20
12.5895	0.021403	14.7335	0.16387	4.42	Up	1.29161e-05	0.00534297	NM_199629	NM_199629	Nuclear factor of kappa light polypeptide gene enhancer in B-cells inhibitor, alpha b	Dr.77409	nfkbiab	17
13.0146	0.036821	15.1467	0.167358	4.38	Up	1.6468e-05	0.00587629	AW232004	AW232004	Nuclear factor of kappa light polypeptide gene enhancer in B-cells inhibitor, alpha b	Dr.77409	nfkbiab	17
10.902	0.130738	12.2332	0.201822	2.52	Up	0.00146515	0.0497503	BC050175	BC050175	Nuclear factor of kappa light polypeptide gene enhancer in B-cells inhibitor, alpha b	Dr.77409	nfkbiab	17
6.18353	0.090606	8.65343	0.324721	5.54	Up	0.000330377	0.0255229	NM_001080089	Zgc:158276	Nuclear factor of kappa light polypeptide gene enhancer in B-cells inhibitor, epsilon homolog	Dr.121145	nfkbie	Un
4.64957	0.120243	6.43684	0.19834	3.45	Up	0.000250363	0.023383	BE201192	BE201192	Nuclear factor of kappa light polypeptide gene enhancer in B-cells inhibitor, zeta	Dr.82051	nfkbiz	1
10.4124	0.160426	8.75793	0.625623	3.15	Down	0.0428097	0.234972	NM_213260	Zgc:85900	Olfactomedin 2 like	Dr.85843	olfm2l	1
4.21177	0.066447	2.97413	0.40067	2.36	Down	0.0225902	0.171286	BI671169	BI671169	Opsin 1 (cone pigments), medium-wave-sensitive, 2	Dr.9850	opn1mw2	6
12.3705	0.041439	13.9083	0.223532	2.9	Up	0.0005097	0.0307103	AW280217	AW280217	Optineurin	Dr.79390	optn	4
12.528	0.024726	14.0666	0.214097	2.91	Up	0.000380521	0.0269708	NM_199999	zgc:77868	Optineurin	-	optn	-
6.29333	0.123713	10.3612	0.36974	16.77	Up	4.54515e-05	0.00971383	DQ447203	DQ447203	Peptidoglycan recognition protein 5	Dr.87374	pglyrp5	18
6.31006	0.171488	8.51981	0.351739	4.63	Up	0.00132264	0.0474106	BC096807	Zgc:110411	Perilipin 2	Dr.77358	plin2	15
4.50124	0.179442	5.91633	0.420154	2.67	Up	0.0211877	0.166096	DN901768	Zgc:112320	phosphodiesterase 6H, cGMP-specific, cone, gamma	Dr.11289	pde6h	3
4.12506	0.10398	5.20614	0.414137	2.12	Up	0.0445674	0.239561	CN500456	Zgc:112320	phosphodiesterase 6H, cGMP-specific, cone, gamma	Dr.11289	pde6h	3
10.6367	0.056494	11.8133	0.085986	2.26	Up	2.68171e-05	0.00762771	NM_131539	NM_131539	Pim-1 oncogene	Dr.78102	pim1	8
11.0804	0.018844	12.1659	0.138254	2.12	Up	0.000237572	0.022771	NM_131539	NM_131539	Pim-1 oncogene	Dr.78102	pim1	8
10.4322	0.052644	11.4863	0.138353	2.08	Up	0.000385869	0.0270577	AF062643	AF062643	Pim-1 oncogene	Dr.78102	pim1	8
8.56608	0.086174	9.58779	0.301627	2.03	Up	0.017313	0.151915	AI979424	Zgc:114201	placenta-specfic 8 homolog	Dr.33256	plac8	10
6.97372	0.15769	8.58218	0.161027	3.05	Up	0.000381236	0.0269779	NM_200841	NM_200841	Pleckstrin	Dr.29086	plek	13
11.2547	0.130716	12.7212	0.19676	2.76	Up	0.00080606	0.0380911	BM071184	BM071184	Pleckstrin homology domain containing, family F (with FYVE domain) member 1	Dr.80998	plekhf1	7
10.4686	0.142837	11.9122	0.204624	2.72	Up	0.00116686	0.0445614	NM_200340	NM_200340	Pleckstrin homology domain containing, family F (with FYVE domain) member 1	Dr.80998	plekhf1	7
9.97627	0.127715	11.1769	0.13784	2.3	Up	0.000691795	0.0355665	NM_001020596	Zgc:110459	pleckstrin homology-like domain family A member 2	Dr.78179	phlda2	25
13.0785	0.112911	14.2508	0.086782	2.25	Up	0.00017358	0.0197138	CN022313	Zgc:110459	pleckstrin homology-like domain family A member 2	Dr.78179	phlda2	25
6.17311	0.108847	5.06046	0.273891	2.16	Down	0.00923237	0.113614	NM_183344	NM_183344	Progestin and adipoQ receptor family member VIII	Dr.88639	paqr8	20
5.43552	0.110372	4.36922	0.309533	2.09	Down	0.0175814	0.153226	NM_183344	NM_183344	Progestin and adipoQ receptor family member VIII	Dr.88639	paqr8	20
9.52948	0.043303	11.0621	0.129743	2.89	Up	3.01688e-05	0.00799662	NM_153656	NM_153656	Prostaglandin-endoperoxide synthase 1	Dr.18294	ptgs1	5
10.3479	0.085482	11.6473	0.229115	2.46	Up	0.00180582	0.0544393	NM_153657	NM_153657	Prostaglandin-endoperoxide synthase 2a	Dr.113864	ptgs2a	2
10.6502	0.112033	11.8739	0.219489	2.34	Up	0.00253761	0.0637007	AW077995	AW077995	Prostaglandin-endoperoxide synthase 2a	Dr.113864	ptgs2a	2
8.31196	0.151944	9.73492	0.31385	2.68	Up	0.00649633	0.0955904	AF354751	AF354751	Proteasome (prosome, macropain) subunit, alpha type, 6b	Dr.82172	psma6b	15
2.0389	0.15433	4.49105	0.49984	5.47	Up	0.00336951	0.0713844	AF155577	AF155577	Proteasome (prosome, macropain) subunit, beta type, 10	Dr.150271	psmb10	19
5.45663	0.061748	6.66997	0.340484	2.32	Up	0.0127271	0.131794	AF155577	AF155577	Proteasome (prosome, macropain) subunit, beta type, 10	Dr.150271	psmb10	19
6.0127	0.174188	7.20238	0.182086	2.28	Up	0.00325388	0.070518	AF155579	AF155579	Proteasome (prosome, macropain) subunit, beta type, 9a	Dr.76004	psmb9a	19
5.11142	0.088729	6.16151	0.216779	2.07	Up	0.00417893	0.0794309	NM_131391	NM_131391	Proteasome (prosome, macropain) subunit, beta type, 9a	Dr.76004	psmb9a	19
8.36053	0.09168	9.87556	0.321617	2.86	Up	0.00397435	0.0777529	AF195052	AF195052	Proteasome activator subunit 1	Dr.81309	psme1	24
8.68658	0.077772	10.0865	0.294803	2.64	Up	0.00372447	0.0749739	NM_131375	NM_131375	Proteasome activator subunit 1	Dr.81309	psme1	24
7.26989	0.098828	9.52731	0.376203	4.78	Up	0.0011477	0.0442155	AF195051	AF195051	Proteasome activator subunit 2	Dr.76266	psme2	12
8.90585	0.084271	10.8747	0.313536	3.91	Up	0.00091215	0.0402365	NM_131374	NM_131374	Proteasome activator subunit 2	Dr.76266	psme2	12
5.84248	0.063662	7.16595	0.253374	2.5	Up	0.00229727	0.0612557	BQ263000	Zgc:152984	protein LAP2	Dr.76449	zgc:152984	10
9.59766	0.043417	8.52102	0.316213	2.11	Down	0.014984	0.142389	BC092987	BC092987	Protein phosphatase 1, regulatory (inhibitor) subunit 14A	Dr.14203	ppp1r14a	5
8.2156	0.087604	7.1141	0.186937	2.15	Down	0.00176877	0.0536749	AW232650	AW232650	Protein tyrosine phosphatase, non-receptor type 6	Dr.80850	ptpn6	16
5.8818	0.087978	4.30217	0.225605	2.99	Down	0.000619284	0.0338357	NM_199606	NM_199606	Purinergic receptor P2Y, G-protein coupled, 5	Dr.21116	p2ry5	2
4.78966	0.168646	6.23377	0.09336	2.72	Up	0.000292346	0.0242991	NM_001002168	Zgc:91964	RanBP-type and C3HC4-type zinc finger containing 1	Dr.81856	rbck1	22
7.62303	0.20702	9.72254	0.346798	4.29	Up	0.0020183	0.0575127	NM_194411	NM_194411	Receptor-interacting serine-threonine kinase 2	Dr.150902	ripk2	2
6.93584	0.235519	9.01886	0.405851	4.24	Up	0.00437986	0.0808702	NM_194411	NM_194411	Receptor-interacting serine-threonine kinase 2	Dr.150902	ripk2	2
7.17929	0.247419	9.23413	0.415931	4.15	Up	0.00540447	0.0892655	NM_194411	NM_194411	Receptor-interacting serine-threonine kinase 2	Dr.150902	ripk2	2
7.02318	0.254598	8.99027	0.403724	3.91	Up	0.00620712	0.0937554	NM_194411	NM_194411	Receptor-interacting serine-threonine kinase 2	Dr.150902	ripk2	2
6.70991	0.173504	8.57678	0.309471	3.65	Up	0.00189791	0.0558697	NM_194411	NM_194411	Receptor-interacting serine-threonine kinase 2	Dr.150902	ripk2	2
6.51351	0.118341	8.27676	0.329312	3.39	Up	0.00235955	0.0621874	NM_194411	NM_194411	Receptor-interacting serine-threonine kinase 2	Dr.150902	ripk2	2
6.67684	0.178737	8.43785	0.341137	3.39	Up	0.00380022	0.0759402	NM_194411	NM_194411	Receptor-interacting serine-threonine kinase 2	Dr.150902	ripk2	2
6.76832	0.208713	8.45033	0.398439	3.21	Up	0.00962802	0.115341	NM_194411	NM_194411	Receptor-interacting serine-threonine kinase 2	Dr.150902	ripk2	2
5.9242	0.164715	7.59664	0.316639	3.19	Up	0.00337566	0.0713844	NM_194411	NM_194411	Receptor-interacting serine-threonine kinase 2	Dr.150902	ripk2	2
5.03788	0.156388	6.68922	0.310835	3.14	Up	0.00317245	0.0696545	NM_194411	NM_194411	Receptor-interacting serine-threonine kinase 2	Dr.150902	ripk2	2
6.34117	0.154657	7.89441	0.310929	2.93	Up	0.00422516	0.079602	BG728701	BG728701	Receptor-interacting serine-threonine kinase 2	Dr.150902	ripk2	2
6.39538	0.199896	7.82003	0.352039	2.68	Up	0.0125321	0.131128	NM_194411	NM_194411	Receptor-interacting serine-threonine kinase 2	Dr.150902	ripk2	2
6.6185	0.161757	7.74981	0.29645	2.19	Up	0.0154202	0.144574	NM_194411	NM_194411	Receptor-interacting serine-threonine kinase 2	Dr.150902	ripk2	2
6.59351	0.175699	7.69385	0.286651	2.14	Up	0.0169757	0.150642	NM_194411	NM_194411	Receptor-interacting serine-threonine kinase 2	Dr.150902	ripk2	2
9.77393	0.05703	11.1253	0.106834	2.55	Up	3.08956e-05	0.00808522	NM_001017821	Zgc:110206	regulator of G-protein signaling 5b	Dr.92097	rgs5b	2
12.709	0.062101	14.0174	0.161772	2.48	Up	0.000280092	0.0242224	NM_199274	NM_199274	Regulator of G-protein signalling 4	Dr.75538	rgs4	6
12.8197	0.073441	14.0985	0.165253	2.43	Up	0.000400769	0.0276455	NM_199274	NM_199274	Regulator of G-protein signalling 4	Dr.75538	rgs4	6
12.2983	0.078456	13.3553	0.169683	2.08	Up	0.00131383	0.0471647	AW279775	AW279775	Regulator of G-protein signalling 4	Dr.75538	rgs4	6
4.69402	0.081495	5.70688	0.184897	2.02	Up	0.00242162	0.0627658	NM_001045060	NM_001045060	Rho-class glutathione S-transferase	Dr.105075	gstr1	19
6.55347	0.114545	7.569	0.19803	2.02	Up	0.00438018	0.0808702	NM_001001828	NM_001001828	Ring finger protein 114	Dr.86280	rnf114	23
9.94625	0.202819	11.1534	0.283097	2.31	Up	0.0133628	0.134818	AF047413	AF047413	Sb:cb26	Dr.77174	sb:cb26	1
12.0773	0.129122	13.237	0.186101	2.23	Up	0.00217941	0.0596677	BI878414	BI878414	Sb:cb26	Dr.77174	sb:cb26	1
12.6125	0.115122	13.6513	0.150782	2.05	Up	0.00154958	0.0507722	AW116558	AW116558	Sb:cb26	Dr.77174	sb:cb26	1
9.44404	0.005436	11.0092	0.158977	2.96	Up	6.35166e-05	0.0117891	XM_696085	XM_696085	sb:cb606	-	-	-
4.01023	0.104346	6.00414	0.330462	3.98	Up	0.00120043	0.0453255	CV485164	CV485164	SEC61, beta subunit	Dr.256	sec61b	6
5.92028	0.154618	7.68908	0.337269	3.41	Up	0.00310281	0.0692014	NM_001009892	NM_001009892	Serpin peptidase inhibitor, clade B (ovalbumin), member 1, like 1	Dr.82062	serpinb1l1	Un
11.0098	0.041494	12.2826	0.194764	2.42	Up	0.000690381	0.0355665	AW343797	Zgc:113078	SH3 domain containing 19 homolog	Dr.41750	zgc:113078	1
10.5235	0.140647	11.9313	0.432988	2.65	Up	0.0213248	0.166458	AW826598	AW826598	Si:busm1-57f23.1	Dr.81717	si:busm1-57f23.1	10
10.1725	0.114974	11.4872	0.398526	2.49	Up	0.0193251	0.159566	NM_001004512	NM_001004512	Si:busm1-57f23.1	Dr.81717	si:busm1-57f23.1	10
8.41083	0.05905	10.296	0.246672	3.69	Up	0.000305392	0.0247961	BC076063	BC076063	Si:busm1-6a2.1	Dr.77515	si:busm1-6a2.1	11
7.48032	0.143193	9.69993	0.299434	4.66	Up	0.000542031	0.0316743	EG567536	EG567536	Si:ch211-138a11.1	Dr.119909	si:ch211-138a11.1	7
2.63825	0.342759	8.06925	0.148969	43.14	Up	6.65942e-06	0.00392115	BM157226	BM157226	Si:ch211-149p10.2	Dr.74671	si:ch211-149p10.2	16
2.15981	0.28091	7.52283	0.170139	41.16	Up	3.35761e-06	0.00306403	BM157226	BM157226	Si:ch211-149p10.2	Dr.74671	si:ch211-149p10.2	16
1.80412	0.04972	7.03768	0.136334	37.62	Up	3.03107e-08	0.00080569	BM157226	BM157226	Si:ch211-149p10.2	Dr.74671	si:ch211-149p10.2	16
2.43439	0.295891	7.60792	0.13746	36.09	Up	3.99103e-06	0.00329847	BM157226	BM157226	Si:ch211-149p10.2	Dr.74671	si:ch211-149p10.2	16
2.68363	0.235867	7.82694	0.146173	35.34	Up	1.59066e-06	0.00199074	BM157226	BM157226	Si:ch211-149p10.2	Dr.74671	si:ch211-149p10.2	16
1.41409	0.093503	5.77756	0.144991	20.58	Up	2.51651e-07	0.00080569	BM157226	BM157226	Si:ch211-149p10.2	Dr.74671	si:ch211-149p10.2	16
3.86874	0.128987	7.79645	0.143622	15.22	Up	9.16139e-07	0.00118028	BM157226	BM157226	Si:ch211-149p10.2	Dr.74671	si:ch211-149p10.2	16
1.47278	0.11942	5.3481	0.228383	14.68	Up	5.45115e-06	0.00351142	BM157226	BM157226	Si:ch211-149p10.2	Dr.74671	si:ch211-149p10.2	16
4.89515	0.054299	7.99997	0.141855	8.6	Up	8.91345e-07	0.00118028	BM157226	BM157226	Si:ch211-149p10.2	Dr.74671	si:ch211-149p10.2	16
12.9995	0.076873	14.3103	0.189526	2.48	Up	0.000680306	0.0351824	CO801543	CO801543	Si:ch211-154o6.6	Dr.73909	si:ch211-154o6.6	16
12.9121	0.054563	14.2195	0.210953	2.48	Up	0.000964134	0.0412288	CO801543	CO801543	Si:ch211-154o6.6	Dr.73909	si:ch211-154o6.6	16
12.884	0.058638	14.1488	0.217938	2.4	Up	0.00137514	0.0483819	BM036395	BM036395	Si:ch211-154o6.6	Dr.73909	si:ch211-154o6.6	16
13.9978	0.053014	15.2544	0.220606	2.39	Up	0.00146152	0.0496656	CO801543	CO801543	Si:ch211-154o6.6	Dr.73909	si:ch211-154o6.6	16
13.9581	0.05081	15.2027	0.222294	2.37	Up	0.0015755	0.0512337	CO801543	CO801543	Si:ch211-154o6.6	Dr.73909	si:ch211-154o6.6	16
13.9508	0.089243	15.1927	0.191659	2.37	Up	0.00107758	0.0432143	CO801543	CO801543	Si:ch211-154o6.6	Dr.73909	si:ch211-154o6.6	16
4.74793	0.172397	5.99722	0.151301	2.38	Up	0.00159259	0.0515944	NM_001030190	NM_001030190	Si:ch211-200p13.4	Dr.94166	si:ch211-200p13.4	20
4.24282	0.172256	6.95042	0.329255	6.53	Up	0.000340388	0.0256627	BC103482	BC103482	Si:ch211-219a4.3	Dr.88899	si:ch211-219a4.3	9
13.0781	0.085097	11.955	0.398322	2.18	Down	0.0329745	0.20634	BI673470	BI673470	Si:ch211-237l4.2	Dr.48022	si:ch211-237l4.2	10
8.90605	0.098903	11.5637	0.197876	6.31	Up	2.01726e-05	0.00664	AW175446	AW175446	Si:ch211-239j19.3	Dr.119093	si:ch211-239j19.3	18
3.6208	0.387622	6.1794	0.335848	5.89	Up	0.0024801	0.0633814	BF718133	BF718133	Si:ch211-244b2.3	Dr.80060	si:ch211-244b2.3	4
4.29079	0.124663	6.18102	0.239899	3.71	Up	0.000426243	0.0282637	AW173887	AW173887	Si:ch211-244b2.3	Dr.80060	si:ch211-244b2.3	4
6.03039	0.105057	7.70144	0.210189	3.18	Up	0.000388665	0.0271273	BI427747	BI427747	Si:ch211-245h14.1	Dr.85745	si:ch211-245h14.1	20
1.80774	0.052448	4.88577	0.161066	8.44	Up	1.7884e-06	0.0020615	CK236614	CK236614	Si:ch211-260g14.8	Dr.119576	si:ch211-260g14.8	20
1.77901	0.361832	4.67774	0.224281	7.46	Up	0.000491772	0.0302356	CK236614	CK236614	Si:ch211-260g14.8	Dr.119576	si:ch211-260g14.8	20
2.21872	0.213374	4.95859	0.20664	6.68	Up	9.16213e-05	0.0139836	CK236614	CK236614	Si:ch211-260g14.8	Dr.119576	si:ch211-260g14.8	20
1.49584	0.083984	3.97076	0.209939	5.56	Up	3.45263e-05	0.00864204	CK236614	CK236614	Si:ch211-260g14.8	Dr.119576	si:ch211-260g14.8	20
1.57943	0.306765	4.02915	0.267225	5.46	Up	0.000946648	0.0409731	CK236614	CK236614	Si:ch211-260g14.8	Dr.119576	si:ch211-260g14.8	20
2.46478	0.149926	4.50328	0.173959	4.11	Up	0.000113793	0.0158741	CK236614	CK236614	Si:ch211-260g14.8	Dr.119576	si:ch211-260g14.8	20
10.7198	0.062629	11.9373	0.135312	2.33	Up	0.000181581	0.0200215	XM_681324	XM_681324	si:ch211-260g14.8	-	-	-
9.58098	0.081564	8.48793	0.254923	2.13	Down	0.0064741	0.0955476	BI840506	BI840506	Si:dkey-117n7.5	Dr.22027	si:dkey-117n7.5	4
10.1276	0.227534	11.5779	0.235251	2.73	Up	0.00441658	0.0810472	BI878775	BI878775	Si:dkey-201c13.3	Dr.79877	si:dkey-201c13.3	5
3.69085	0.394884	5.05463	0.237563	2.57	Up	0.025304	0.181287	ENSDARG00000040860	ENSDARG00000040860	Si:dkey-218f9.5	-	-	-
8.3703	0.220702	10.8758	0.285726	5.68	Up	0.000443862	0.0289754	NM_001025555	NM_001025555	Si:dkey-25e12.3	Dr.42888	si:dkey-25e12.3	20
13.0354	0.016623	14.4471	0.158067	2.66	Up	0.00011338	0.0158741	CN326479	CN326479	Si:dkeyp-110c7.1	Dr.78065	si:dkeyp-110c7.1	5
12.8621	0.048014	14.1642	0.119288	2.47	Up	5.39177e-05	0.0108837	BM155683	BM155683	Si:dkeyp-110c7.1	Dr.78065	si:dkeyp-110c7.1	5
4.22914	0.268215	5.32324	0.012281	2.13	Up	0.00653925	0.0958196	BM183274	BM183274	Si:dkeyp-59a8.2	Dr.84529	si:dkeyp-59a8.2	20
2.18875	0.76991	5.98557	0.362968	13.9	Up	0.00428004	0.0800403	LOLO1669	LOLO1669	Si:dkeyp-59a8.3	-	-	-
1.83437	0.106115	4.86913	0.307702	8.2	Up	8.62177e-05	0.0135849	LOLO1670	LOLO1670	Si:dkeyp-59a8.3	-	-	-
3.68733	0.127608	5.45057	0.24016	3.39	Up	0.000639849	0.0343495	LOLO1671	LOLO1671	Si:dkeyp-59a8.3	-	-	-
8.09513	0.174582	7.04753	0.31933	2.07	Down	0.028112	0.190903	BC056738	BC056738	Si:dkeyp-89c11.1	Dr.114710	si:dkeyp-89c11.1	4
4.02368	0.360533	5.70742	0.220632	3.21	Up	0.00725466	0.100235	BM181859	BM181859	Si:rp71-1g18.7	Dr.113977	si:rp71-1g18.7	2
5.35691	0.147587	6.55511	0.202775	2.29	Up	0.00307054	0.0689725	EH440630	EH440630	Si:rp71-4m17.1	Dr.30413	si:rp71-4m17.1	20
4.69233	0.159016	7.49244	0.43986	6.96	Up	0.00097582	0.0414006	NM_001004510	NM_001004510	Signal transducer and activator of transcription 4	Dr.34491	stat4	9
6.06302	0.169312	8.82385	0.522682	6.78	Up	0.0023922	0.0623477	NM_001004510	NM_001004510	Signal transducer and activator of transcription 4	Dr.34491	stat4	9
5.96888	0.144997	8.64238	0.475197	6.38	Up	0.00169381	0.0529386	NM_001004510	NM_001004510	Signal transducer and activator of transcription 4	Dr.34491	stat4	9
6.16129	0.242191	8.8328	0.532854	6.37	Up	0.00383373	0.0762122	NM_001004510	NM_001004510	Signal transducer and activator of transcription 4	Dr.34491	stat4	9
5.68015	0.151348	8.34417	0.524102	6.34	Up	0.00275655	0.0659809	NM_001004510	NM_001004510	Signal transducer and activator of transcription 4	Dr.34491	stat4	9
5.83016	0.157618	8.42496	0.536204	6.04	Up	0.00353026	0.0729145	NM_001004510	NM_001004510	Signal transducer and activator of transcription 4	Dr.34491	stat4	9
5.72483	0.159158	8.31467	0.51196	6.02	Up	0.00290838	0.067486	NM_001004510	NM_001004510	Signal transducer and activator of transcription 4	Dr.34491	stat4	9
6.58833	0.145901	9.14513	0.519596	5.88	Up	0.00319964	0.0698138	NM_001004510	NM_001004510	Signal transducer and activator of transcription 4	Dr.34491	stat4	9
6.4371	0.14262	8.92623	0.519758	5.61	Up	0.00362177	0.0738991	NM_001004510	NM_001004510	Signal transducer and activator of transcription 4	Dr.34491	stat4	9
6.55283	0.156278	9.04015	0.532371	5.61	Up	0.00417905	0.0794309	NM_001004510	NM_001004510	Signal transducer and activator of transcription 4	Dr.34491	stat4	9
7.24288	0.129183	9.70668	0.494687	5.52	Up	0.00294332	0.0677489	NM_001004510	NM_001004510	Signal transducer and activator of transcription 4	Dr.34491	stat4	9
6.8128	0.358022	9.08372	0.530647	4.83	Up	0.0121073	0.129161	NM_001004510	NM_001004510	Signal transducer and activator of transcription 4	Dr.34491	stat4	9
9.8834	0.10097	11.4965	0.196987	3.06	Up	0.000340151	0.0256627	NM_213309	NM_213309	Signal transducing adaptor family member 2b	Dr.30401	stap2b	8
3.39733	0.182238	6.08986	0.26627	6.46	Up	0.000160877	0.0189433	XM_678520	XM_678520	Similar to 52 kDa Ro protein (Sjoegren syndrome type A antigen) (SS-A) (Ro(SS-A)) (52 kDa ribonucleoprotein autoantigen Ro/SS	Dr.82753	LOC555877	23
2.35016	0.167613	4.9528	0.453191	6.07	Up	0.00168551	0.0529386	XM_678520	XM_678520	Similar to 52 kDa Ro protein (Sjoegren syndrome type A antigen) (SS-A) (Ro(SS-A)) (52 kDa ribonucleoprotein autoantigen Ro/SS	Dr.82753	LOC555877	23
4.40967	0.408677	8.09499	0.272535	12.86	Up	0.000290043	0.0242224	XM_688922	XM_688922	Similar to B-cell lymphoma 3-encoded protein (Protein Bcl-3)	Dr.93306	LOC565656	16
4.75876	0.155385	6.75711	0.443992	4	Up	0.00539075	0.0892407	CK025620	CK025620	Similar to cadherin 1, epithelial	Dr.104557	LOC568392	7
9.09172	0.121063	11.1417	0.329722	4.14	Up	0.00111474	0.0438894	AW019258	AW019258	Similar to chemokine (C-X-C motif) receptor 3.1	Dr.79952	DKEY-81P7.2	16
6.35755	0.102375	4.6478	0.272698	3.27	Down	0.00108191	0.0432555	BI885477	BI885477	Similar to colony-stimulating factor 1 receptor a	Dr.150903	LOC568405	21
8.0557	0.440153	12.6887	0.330688	24.81	Up	0.000153475	0.0183056	EH534865	EH534865	Similar to complement component 1, q subcomponent-like 4	Dr.140503	LOC100149559	7
2.62543	0.314399	3.93234	0.268033	2.47	Up	0.0194827	0.160293	CD014253	CD014253	Similar to complement component 1, q subcomponent-like 4	Dr.17591	LOC100150154	22
3.15167	0.585752	6.8343	0.524242	12.84	Up	0.00337919	0.0713844	BC100054	BC100054	Similar to complement protein component C7-1	Dr.51235	LOC570832	21
8.89454	0.624385	12.3886	0.497187	11.27	Up	0.00468016	0.083227	BC100054	BC100054	Similar to complement protein component C7-1	Dr.51235	LOC570832	21
8.28811	0.617649	11.5927	0.522451	9.88	Up	0.00646657	0.0954685	AA497156	AA497156	Similar to complement protein component C7-1	Dr.51235	LOC570832	21
5.173	0.481156	8.11697	0.547055	7.7	Up	0.00679594	0.0974092	BC100054	BC100054	Similar to complement protein component C7-1	Dr.51235	LOC570832	21
4.46968	0.173859	5.91734	0.229095	2.73	Up	0.00237168	0.0622056	AA497156	AA497156	Similar to complement protein component C7-1	Dr.51235	LOC570832	21
4.23163	0.161562	5.28981	0.215158	2.08	Up	0.00768798	0.103331	BI896409	BI896409	Similar to Endoplasmic reticulum aminopeptidase 1 (Adipocyte-derived leucine aminopeptidase) (A-LAP) (ARTS-1) (Aminopeptidase	Dr.83693	LOC564068	10
13.9125	0.154682	15.7	0.339051	3.45	Up	0.00301219	0.0682726	CN021737	CN021737	Similar to es1 protein	Dr.6709	LOC565309	14
6.66472	0.195695	8.35795	0.396328	3.23	Up	0.00865181	0.109848	CN021737	CN021737	Similar to es1 protein	Dr.6709	LOC565309	14
10.9087	0.192867	12.2947	0.379243	2.61	Up	0.0173035	0.151879	AW184205	AW184205	Similar to es1 protein	Dr.6709	LOC565309	14
4.9792	0.187198	6.35597	0.143648	2.6	Up	0.00111622	0.0438904	AW203161	AW203161	Similar to es1 protein	Dr.6709	LOC565309	14
1.98453	0.287405	3.93262	0.274066	3.86	Up	0.00269618	0.064993	BF717414	BF717414	Similar to GTPase, IMAP family member 8	Dr.27696	LOC565311	15
6.71013	0.249126	7.88541	0.321476	2.26	Up	0.0277034	0.189608	XM_694125	XM_694125	Similar to guanylate binding protein 1, interferon-inducible, 67kDa	Dr.65465	LOC570622	2
2.71778	0.423011	9.58464	0.11798	116.72	Up	4.33329e-06	0.00333543	BC124510	BC124510	Similar to Jun dimerization protein 1	Dr.81777	LOC562215	7
5.12163	0.18245	6.43055	0.25833	2.48	Up	0.00608741	0.093103	ENSDART00000049706	ENSDART00000049706	Similar to KIAA1968 protein	-	-	-
3.20314	0.281866	4.96094	0.361115	3.38	Up	0.00858701	0.109469	BF717532	BF717532	Similar to LOC495244 protein	Dr.132313	LOC799513	11
4.17607	0.134989	2.81039	0.201758	2.58	Down	0.00134847	0.0479438	CN507295	CN507295	Similar to LOC495350 protein	Dr.119869	LOC100004941	21
7.87203	0.300185	9.45723	0.274041	3	Up	0.00798387	0.105343	CO959289	CO959289	Similar to Macrophage receptor MARCO (Macrophage receptor with collagenous structure) (Scavenger receptor class A member 2)	Dr.85136	LOC571584	9
7.406	0.298956	8.98349	0.27367	2.98	Up	0.00805689	0.105745	CD283645	CD283645	Similar to Macrophage receptor MARCO (Macrophage receptor with collagenous structure) (Scavenger receptor class A member 2)	Dr.85136	LOC571584	9
6.85922	0.252348	8.43544	0.207011	2.98	Up	0.00291265	0.067486	CO959289	CO959289	Similar to Macrophage receptor MARCO (Macrophage receptor with collagenous structure) (Scavenger receptor class A member 2)	Dr.85136	LOC571584	9
7.73484	0.287841	9.30309	0.247713	2.97	Up	0.00614951	0.0934653	CD283645	CD283645	Similar to Macrophage receptor MARCO (Macrophage receptor with collagenous structure) (Scavenger receptor class A member 2)	Dr.85136	LOC571584	9
7.56914	0.301116	9.13047	0.278358	2.95	Up	0.00888933	0.111474	CD283645	CD283645	Similar to Macrophage receptor MARCO (Macrophage receptor with collagenous structure) (Scavenger receptor class A member 2)	Dr.85136	LOC571584	9
7.17798	0.153876	8.72996	0.15438	2.93	Up	0.000386071	0.0270577	CD283645	CD283645	Similar to Macrophage receptor MARCO (Macrophage receptor with collagenous structure) (Scavenger receptor class A member 2)	Dr.85136	LOC571584	9
8.03244	0.276293	9.57314	0.249039	2.91	Up	0.00606465	0.0929365	CD283645	CD283645	Similar to Macrophage receptor MARCO (Macrophage receptor with collagenous structure) (Scavenger receptor class A member 2)	Dr.85136	LOC571584	9
8.03676	0.328734	9.57729	0.331912	2.91	Up	0.0164552	0.149231	CD283645	CD283645	Similar to Macrophage receptor MARCO (Macrophage receptor with collagenous structure) (Scavenger receptor class A member 2)	Dr.85136	LOC571584	9
7.51784	0.297836	9.04206	0.283981	2.88	Up	0.0100425	0.118378	CD283645	CD283645	Similar to Macrophage receptor MARCO (Macrophage receptor with collagenous structure) (Scavenger receptor class A member 2)	Dr.85136	LOC571584	9
8.273	0.276898	9.7348	0.222883	2.75	Up	0.00626895	0.0941796	CO959289	CO959289	Similar to Macrophage receptor MARCO (Macrophage receptor with collagenous structure) (Scavenger receptor class A member 2)	Dr.85136	LOC571584	9
6.92758	0.290082	8.26771	0.253654	2.53	Up	0.0131786	0.133923	CO959289	CO959289	Similar to Macrophage receptor MARCO (Macrophage receptor with collagenous structure) (Scavenger receptor class A member 2)	Dr.85136	LOC571584	9
8.42748	0.232755	9.66801	0.202815	2.36	Up	0.00697252	0.0981733	CO959289	CO959289	Similar to Macrophage receptor MARCO (Macrophage receptor with collagenous structure) (Scavenger receptor class A member 2)	Dr.85136	LOC571584	9
8.23695	0.107041	9.79311	0.318833	2.94	Up	0.00358888	0.0736571	BI884332	BI884332	Similar to Mitogen-activated protein kinase kinase kinase 5 (MAPK/ERK kinase kinase 5) (MEK kinase 5) (MEKK 5) (Apoptosis sig	Dr.77045	LOC555662	25
5.65721	0.070551	7.07927	0.299461	2.68	Up	0.00360698	0.0737613	AW076762	AW076762	Similar to N-myc-interactor (Nmi) (N-myc and STAT interactor)	Dr.80228	LOC792676	9
2.53559	0.319084	3.80909	0.110153	2.42	Up	0.00926009	0.113743	DQ066717	DQ066717	Similar to NF-kappa-B 1 p105 subunit	Dr.47468	LOC799092	14
9.12563	0.069018	10.7823	0.075139	3.15	Up	3.47165e-06	0.00310344	XM_001338259	XM_001338259	Similar to nuclear factor of kappa light polypeptide gene enhancer in Bcells inhibitor, betaLOC797834	-	-	-
5.12325	0.143581	7.2934	0.207311	4.5	Up	0.000135424	0.017345	BC074029	BC074029	Similar to PHD finger protein 6	Dr.83423	LOC569187	9
5.45306	0.096045	7.40021	0.25882	3.86	Up	0.000406421	0.0279104	BI672130	BI672130	Similar to PHD finger protein 6	Dr.83423	LOC569187	9
9.60074	0.04962	11.178	0.142996	2.98	Up	4.57763e-05	0.00973368	ENSDARG00000052148	ENSDARG00000052148	Similar to phosphodiesterase 4B, cAMP-specific	-	-	-
10.0621	0.073905	11.4701	0.217943	2.65	Up	0.000870488	0.0397856	ENSDARG00000004539	ENSDARG00000004539	Similar to phosphodiesterase 4B, cAMP-specific	-	-	-
3.24035	0.192258	4.56735	0.081951	2.51	Up	0.000715249	0.0362616	XM_001337743	XM_001337743	Similar to pol polyprotein	Dr.103087	CH211-235O23.6	2
5.38266	0.049152	7.23609	0.047394	3.61	Up	1.65175e-07	0.00080569	BI886000	BI886000	Similar to poliovirus receptor-related 3	Dr.80961	LOC795529	1
6.90665	0.068889	8.07039	0.311948	2.24	Up	0.0107988	0.12226	BI866943	BI866943	Similar to poly (ADP-ribose) polymerase family, member 14	Dr.40164	LOC562648	10
10.0171	0.091888	8.8825	0.184431	2.2	Down	0.00150584	0.0500878	BE017917	BE017917	Similar to protein phosphatase 1, regulatory (inhibitor) subunit 3C	Dr.1911	LOC564069	10
2.17646	0.26299	3.95065	0.258215	3.42	Up	0.00295877	0.0679261	DT056623	DT056623	Similar to R-RCD1	Dr.113785	LOC793398	2
4.06268	0.196154	5.67986	0.22252	3.07	Up	0.00158473	0.0514574	DT056623	DT056623	Similar to R-RCD1	Dr.113785	LOC793398	2
3.70602	0.347952	5.27628	0.289125	2.97	Up	0.013288	0.134455	DT056623	DT056623	Similar to R-RCD1	Dr.113785	LOC793398	2
4.6105	0.110509	5.77029	0.235321	2.23	Up	0.00427782	0.0800403	DT056623	DT056623	Similar to R-RCD1	Dr.113785	LOC793398	2
13.3056	0.170782	12.2694	0.30277	2.05	Down	0.0246084	0.178719	XM_689000	XM_689000	Similar to RAB GTPase activating protein 1-like	Dr.74482	LOC565728	2
7.90923	0.016134	6.11552	0.29306	3.47	Down	0.000875616	0.0398283	BG308601	BG308601	Similar to SH2 containing inositol-5-phosphatase	Dr.42034	LOC559103	6
4.51052	0.08422	5.64246	0.21388	2.19	Up	0.0026451	0.0647257	CF265645	CF265645	Similar to SNF1/AMP-activated protein kinase	Dr.71665	LOC560275	22
6.8296	0.120905	8.82515	0.320182	3.99	Up	0.00112023	0.0439969	BM183904	BM183904	Similar to TAP2 protein	Dr.96241	LOC556826	12
11.0595	0.051329	13.3634	0.223628	4.94	Up	5.65681e-05	0.011263	BC086730	BC086730	Similar to TRAF2 binding protein	Dr.17438	LOC560548	7
9.33383	0.063598	11.4359	0.271212	4.29	Up	0.000281012	0.0242224	BC086730	BC086730	Similar to TRAF2 binding protein	Dr.17438	LOC560548	7
8.11705	0.116761	9.48394	0.393916	2.58	Up	0.0158672	0.146731	AW076588	AW076588	Similar to Transmembrane protein 173	Dr.80191	LOC570872	14
1.94321	0.220968	8.31659	0.210306	82.91	Up	7.8297e-07	0.00111041	ENSDARG00000052987	ENSDARG00000052987	Similar to Tripartite motif-containing protein 16 (Estrogen-responsive B box protein)	-	-	-
9.96784	0.164847	13.3926	0.310521	10.74	Up	6.72368e-05	0.0121201	BM096075	BM096075	Similar to tumor necrosis factor, alpha-induced protein 2	Dr.86256	LOC569366	13
1.34976	0.091296	4.23647	0.156728	7.4	Up	3.90583e-06	0.00329014	BM096075	BM096075	Similar to tumor necrosis factor, alpha-induced protein 2	Dr.86256	LOC569366	13
3.6704	0.181043	5.44185	0.187532	3.41	Up	0.000496983	0.0304041	BM096075	BM096075	Similar to tumor necrosis factor, alpha-induced protein 2	Dr.86256	LOC569366	13
3.4799	0.062432	5.01041	0.123933	2.89	Up	3.30472e-05	0.0084653	BM096075	BM096075	Similar to tumor necrosis factor, alpha-induced protein 2	Dr.86256	LOC569366	13
4.39686	0.067343	7.28903	0.384798	7.42	Up	0.00031195	0.0249631	CN174986	CN174986	Similar to UBiQuitin family member (ubq-1)	Dr.114892	LOC558956	5
5.78146	0.142607	8.42247	0.319923	6.24	Up	0.000282208	0.0242224	XM_682249	XM_682249	Similar to UBiQuitin family member (ubq-1)	Dr.114892	LOC558956	5
4.11257	0.271065	6.71772	0.314683	6.08	Up	0.000763111	0.0372233	CN174986	CN174986	Similar to UBiQuitin family member (ubq-1)	Dr.114892	LOC558956	5
6.44141	0.121095	8.90047	0.334026	5.5	Up	0.000450315	0.0291255	CN174986	CN174986	Similar to UBiQuitin family member (ubq-1)	Dr.114892	LOC558956	5
5.74057	0.143592	8.16371	0.335705	5.36	Up	0.000564742	0.0323951	CN174986	CN174986	Similar to UBiQuitin family member (ubq-1)	Dr.114892	LOC558956	5
5.39258	0.330947	7.4369	0.646152	4.12	Up	0.0305156	0.198966	BI885065	BI885065	Similar to Uncharacterized protein C1orf183	Dr.148812	LOC100002294	8
10.0947	0.09386	11.4454	0.158181	2.55	Up	0.000326095	0.0254616	AW232450	AW232450	Similar to zinc finger CCCH type containing 12A	Dr.132720	LOC563108	19
6.33457	0.315873	12.114	0.338744	54.93	Up	1.61912e-05	0.00587629	ENSDART00000003040	Zgc:92476	Solute carrier family 2 (facilitated glucose transporter), member 3	-	-	-
5.36336	0.164099	6.80976	0.375969	2.73	Up	0.0124292	0.130937	BI673514	BI673514	Solute carrier family 25, member 37	Dr.116247	slc25a37	8
4.59645	0.231871	6.00871	0.371422	2.66	Up	0.0180147	0.154962	AW171262	Zgc:123236	solute carrier organic anion transporter family, member 2B1	Dr.110015	slco2b2	21
9.31986	0.103044	10.634	0.192212	2.49	Up	0.000943359	0.0409538	AW154085	Zgc:123236	solute carrier organic anion transporter family, member 2B1	Dr.110015	slco2b2	21
7.90118	0.108654	6.71891	0.212758	2.27	Down	0.00258083	0.0639052	AW077654	AW077654	Spleen focus forming virus (SFFV) proviral integration oncogene spi1	Dr.34508	spi1	7
7.5593	0.116405	6.53643	0.169306	2.03	Down	0.00250571	0.0634644	AY293624	AY293624	Spleen focus forming virus (SFFV) proviral integration oncogene spi1	Dr.34508	spi1	7
6.10681	0.199466	10.0771	0.46427	15.67	Up	0.000224817	0.0221366	CN505703	Zgc:112143	STEAP family member 4 homolog	Dr.76505	steap4	16
6.19653	0.176285	10.1099	0.460456	15.07	Up	0.00021256	0.0214597	CN505703	Zgc:112143	STEAP family member 4 homolog	Dr.76505	steap4	16
6.13642	0.147705	10.0237	0.438586	14.8	Up	0.000155098	0.0183615	CN505703	Zgc:112143	STEAP family member 4 homolog	Dr.76505	steap4	16
7.48593	0.137626	11.3511	0.385406	14.57	Up	8.01518e-05	0.0132486	CN505703	Zgc:112143	STEAP family member 4 homolog	Dr.76505	steap4	16
6.97101	0.270489	10.7649	0.490205	13.87	Up	0.000504793	0.0306178	CN505703	Zgc:112143	STEAP family member 4 homolog	Dr.76505	steap4	16
7.093	0.05105	10.8524	0.395468	13.54	Up	8.09542e-05	0.0133053	CN505703	Zgc:112143	STEAP family member 4 homolog	Dr.76505	steap4	16
6.80644	0.137145	10.5522	0.398907	13.41	Up	0.000113548	0.0158741	CN505703	Zgc:112143	STEAP family member 4 homolog	Dr.76505	steap4	16
8.07696	0.191442	11.3515	0.392492	9.68	Up	0.00029087	0.0242224	CN505703	Zgc:112143	STEAP family member 4 homolog	Dr.76505	steap4	16
1.85502	0.097131	5.09242	0.511111	9.43	Up	0.000795987	0.0379674	CN505703	Zgc:112143	STEAP family member 4 homolog	Dr.76505	steap4	16
7.77677	0.163244	10.8699	0.366587	8.53	Up	0.000249968	0.023383	CN505703	Zgc:112143	STEAP family member 4 homolog	Dr.76505	steap4	16
8.51431	0.216866	11.6044	0.380979	8.52	Up	0.000407795	0.0279104	BI878750	Zgc:112143	STEAP family member 4 homolog	Dr.76505	steap4	16
8.35032	0.026271	11.3199	0.345448	7.83	Up	0.000138484	0.0175318	CN505703	Zgc:112143	STEAP family member 4 homolog	Dr.76505	steap4	16
6.5616	0.133015	7.81686	0.214222	2.39	Up	0.00250653	0.0634644	BC083293	BC083293	Sulfotransferase family 2, cytosolic sulfotransferase 3	Dr.86501	sult2st3	16
5.72484	0.055962	6.77232	0.251656	2.07	Up	0.00662715	0.0964415	BC083293	BC083293	Sulfotransferase family 2, cytosolic sulfotransferase 3	Dr.86501	sult2st3	16
4.76123	0.18066	6.72424	0.094961	3.9	Up	7.22916e-05	0.0123695	BC124437	Zgc:153723	sulfotransferase family 5A, member 1 homolog	Dr.88985	sult5a1	7
8.80327	0.156996	10.8562	0.163301	4.15	Up	0.000101221	0.0149791	NM_001003467	NM_001003467	Suppressor of cytokine signaling 1	Dr.79974	socs1	3
9.6609	0.138968	11.3759	0.191882	3.28	Up	0.000352833	0.0260626	AW019268	AW019268	Suppressor of cytokine signaling 1	Dr.79974	socs1	3
10.3827	0.338768	13.8258	0.219052	10.88	Up	0.000141855	0.0176525	NM_199950	NM_199950	Suppressor of cytokine signaling 3a	Dr.6431	socs3a	3
10.7389	0.323832	14.1282	0.229445	10.48	Up	0.000141379	0.0176433	BI878700	BI878700	Suppressor of cytokine signaling 3a	Dr.6431	socs3a	3
12.235	0.158899	14.834	0.215804	6.06	Up	6.89606e-05	0.0121342	NM_213304	NM_213304	Suppressor of cytokine signaling 3b	Dr.81607	socs3b	12
11.8184	0.189497	14.3533	0.232866	5.8	Up	0.000150656	0.0180799	BG727181	BG727181	Suppressor of cytokine signaling 3b	Dr.81607	socs3b	12
9.18145	0.086667	10.5961	0.241806	2.67	Up	0.00150459	0.0500878	NM_212910	NM_212910	Syntaxin 11a	Dr.83170	stx11a	17
8.65128	0.100226	9.85146	0.251116	2.3	Up	0.00438109	0.0808702	BI983762	BI983762	Syntaxin 11a	Dr.83170	stx11a	17
9.2782	0.037733	10.4718	0.220379	2.29	Up	0.00176374	0.0536749	NM_130974	NM_130974	Tapasin	Dr.124123	tpsn	19
9.34662	0.048023	10.4075	0.23252	2.09	Up	0.00424499	0.0796902	AF137538	AF137538	Tapasin	Dr.124123	tpsn	19
1.60293	0.204465	5.39423	0.589602	13.85	Up	0.000903321	0.0401983	TC270473	TC270473	TC270473	-	-	-
7.85258	0.100874	4.84587	0.608636	8.04	Down	0.00278422	0.0663284	TC271103	TC271103	TC271103	-	-	-
11.8158	0.340511	14.0913	0.51416	4.84	Up	0.010211	0.118908	AW567515	AW567515	Tissue inhibitor of metalloproteinase 2b	Dr.81512	timp2b	3
9.25638	0.432683	11.4482	0.476858	4.57	Up	0.0144244	0.140096	NM_213296	NM_213296	Tissue inhibitor of metalloproteinase 2b	Dr.81512	timp2b	3
2.94522	0.343627	4.32064	0.102259	2.59	Up	0.0085947	0.109495	CN016337	CN016337	TNF receptor-associated factor 1	Dr.134981	traf1	8
5.23999	0.176188	6.57341	0.298877	2.52	Up	0.00852592	0.109231	CN022858	CN022858	Tnf receptor-associated factor 2b	Dr.78607	traf2b	5
9.63234	0.074057	10.9425	0.193761	2.48	Up	0.000735594	0.0368664	AI667210	AI667210	Tnf receptor-associated factor 2b	Dr.78607	traf2b	5
4.89734	0.233859	6.20325	0.27881	2.47	Up	0.0115231	0.126374	CN022858	CN022858	Tnf receptor-associated factor 2b	Dr.78607	traf2b	5
3.54608	0.261709	4.83129	0.351504	2.44	Up	0.0261942	0.184972	CN022858	CN022858	Tnf receptor-associated factor 2b	Dr.78607	traf2b	5
5.38279	0.114696	6.6598	0.261302	2.42	Up	0.0042148	0.079602	CN022858	CN022858	Tnf receptor-associated factor 2b	Dr.78607	traf2b	5
3.59453	0.232574	4.82838	0.266876	2.35	Up	0.0130549	0.133421	CN022858	CN022858	Tnf receptor-associated factor 2b	Dr.78607	traf2b	5
4.91855	0.122045	6.10403	0.286515	2.27	Up	0.00889865	0.111495	CN022858	CN022858	Tnf receptor-associated factor 2b	Dr.78607	traf2b	5
3.74432	0.283048	4.91434	0.296852	2.25	Up	0.0290846	0.194265	CN022858	CN022858	Tnf receptor-associated factor 2b	Dr.78607	traf2b	5
3.41903	0.242598	4.55033	0.244539	2.19	Up	0.0167333	0.149878	CN022858	CN022858	Tnf receptor-associated factor 2b	Dr.78607	traf2b	5
4.81961	0.16319	5.87407	0.173062	2.08	Up	0.00440899	0.0810445	CN022858	CN022858	Tnf receptor-associated factor 2b	Dr.78607	traf2b	5
4.46064	0.049489	6.19056	0.102268	3.32	Up	5.06476e-06	0.0034171	NM_001003513	NM_001003513	TNF receptor-associated factor 3	Dr.81587	traf3	17
5.28797	0.076091	6.85445	0.116715	2.96	Up	2.95862e-05	0.00799662	NM_001003513	NM_001003513	TNF receptor-associated factor 3	Dr.81587	traf3	17
4.33873	0.084351	5.90123	0.10036	2.95	Up	2.11254e-05	0.00677793	NM_001003513	NM_001003513	TNF receptor-associated factor 3	Dr.81587	traf3	17
5.36348	0.122134	6.88705	0.120346	2.88	Up	0.000113132	0.0158741	NM_001003513	NM_001003513	TNF receptor-associated factor 3	Dr.81587	traf3	17
6.07198	0.090593	7.5412	0.11576	2.77	Up	5.80819e-05	0.0114088	NM_001003513	NM_001003513	TNF receptor-associated factor 3	Dr.81587	traf3	17
6.95487	0.057061	8.39577	0.081259	2.71	Up	6.71384e-06	0.00392115	NM_001003513	NM_001003513	TNF receptor-associated factor 3	Dr.81587	traf3	17
6.04413	0.088048	7.44572	0.098618	2.64	Up	4.14691e-05	0.00961095	NM_001003513	NM_001003513	TNF receptor-associated factor 3	Dr.81587	traf3	17
6.74592	0.08492	8.14606	0.066837	2.64	Up	1.3013e-05	0.00534297	NM_001003513	NM_001003513	TNF receptor-associated factor 3	Dr.81587	traf3	17
7.07618	0.091119	8.4547	0.061323	2.6	Up	1.56522e-05	0.00587629	NM_001003513	NM_001003513	TNF receptor-associated factor 3	Dr.81587	traf3	17
7.03669	0.106757	8.38969	0.126913	2.55	Up	0.000182475	0.0200325	NM_001003513	NM_001003513	TNF receptor-associated factor 3	Dr.81587	traf3	17
6.56901	0.021709	7.84884	0.094183	2.43	Up	1.14625e-05	0.00493427	NM_001003513	NM_001003513	TNF receptor-associated factor 3	Dr.81587	traf3	17
5.98562	0.077106	7.05138	0.11158	2.09	Up	0.00022472	0.0221366	NM_001003513	NM_001003513	TNF receptor-associated factor 3	Dr.81587	traf3	17
5.09965	0.155877	6.43885	0.326755	2.53	Up	0.0100987	0.118435	BC083289	BC083289	TNFAIP3 interacting protein 1	Dr.150673	tnip1	14
7.36328	0.134817	8.51041	0.316419	2.21	Up	0.0157042	0.14608	BM156764	BM156764	TNFAIP3 interacting protein 1	Dr.150673	tnip1	14
6.89525	0.089782	9.01455	0.353844	4.34	Up	0.0011459	0.0442155	AY389449	AY389449	Toll-like receptor 5a	Dr.89423	tlr5a	20
8.01188	0.078077	10.0786	0.351464	4.19	Up	0.00121505	0.045412	AY389449	AY389449	Toll-like receptor 5a	Dr.89423	tlr5a	20
7.93064	0.095517	9.96687	0.355279	4.1	Up	0.0014666	0.0497609	AY389450.	AY389450.	Toll-like receptor 5a	-	-	-
7.51604	0.098654	9.49777	0.338079	3.95	Up	0.001347	0.0479307	AY389449	AY389449	Toll-like receptor 5a	Dr.89423	tlr5a	20
3.41649	0.322314	5.33577	0.351701	3.78	Up	0.00693349	0.0980019	AY389449	AY389449	Toll-like receptor 5a	Dr.89423	tlr5a	20
7.88504	0.059175	9.74812	0.326727	3.64	Up	0.00136702	0.048212	AY389449	AY389449	Toll-like receptor 5a	Dr.89423	tlr5a	20
4.76854	0.269977	6.45404	0.444336	3.22	Up	0.0176464	0.153477	AY389449	AY389449	Toll-like receptor 5a	Dr.89423	tlr5a	20
4.99871	0.162403	6.57829	0.352151	2.99	Up	0.00655199	0.0959535	AY389449	AY389449	Toll-like receptor 5a	Dr.89423	tlr5a	20
4.67451	0.214164	6.2408	0.35651	2.96	Up	0.00933122	0.114044	AY389449	AY389449	Toll-like receptor 5a	Dr.89423	tlr5a	20
4.98703	0.165556	6.46619	0.348149	2.79	Up	0.00858957	0.10947	AY389449	AY389449	Toll-like receptor 5a	Dr.89423	tlr5a	20
2.40881	0.332018	5.40111	0.276611	7.96	Up	0.000449193	0.0291255	AY389450	AY389450	Toll-like receptor 5b	Dr.89707	tlr5b	20
7.11788	0.135403	9.25753	0.355075	4.41	Up	0.00134281	0.0478206	AY389450	AY389450	Toll-like receptor 5b	Dr.89707	tlr5b	20
7.3329	0.095841	9.39714	0.364657	4.18	Up	0.00155088	0.0507722	AY389450	AY389450	Toll-like receptor 5b	Dr.89707	tlr5b	20
8.36398	0.049273	10.4076	0.347059	4.12	Up	0.00112094	0.0439969	AY389450	AY389450	Toll-like receptor 5b	Dr.89707	tlr5b	20
7.88156	0.06041	9.89636	0.355263	4.04	Up	0.00139231	0.048676	AY389450	AY389450	Toll-like receptor 5b	Dr.89707	tlr5b	20
7.92462	0.078348	9.92502	0.345749	4	Up	0.00132787	0.0474428	AY389450	AY389450	Toll-like receptor 5b	Dr.89707	tlr5b	20
7.77643	0.071192	9.76826	0.324771	3.98	Up	0.000972346	0.0413511	AY389450	AY389450	Toll-like receptor 5b	Dr.89707	tlr5b	20
6.59172	0.077227	8.54168	0.335583	3.86	Up	0.00130378	0.0470274	AY389450	AY389450	Toll-like receptor 5b	Dr.89707	tlr5b	20
8.56429	0.082623	10.4472	0.313357	3.69	Up	0.00114105	0.044181	AY389450	AY389450	Toll-like receptor 5b	Dr.89707	tlr5b	20
3.10289	0.209543	7.0735	0.401476	15.68	Up	0.000121968	0.0164895	AW174559	AW174559	AW174559	Dr.126644	-	10
2.59043	0.730776	6.2001	0.401535	12.21	Up	0.00493381	0.085552	BG306109	BG306109	BG306109	Dr.126644	-	10
4.32404	0.224113	7.67079	0.237334	10.17	Up	5.02288e-05	0.0103577	BI672313	BI672313	BI672313	Dr.107926	-	11
5.5454	0.154843	8.78176	0.186197	9.42	Up	1.08638e-05	0.0048558	AI959555	AI959555	AI959555	Dr.104498	-	18
1.90722	0.119205	4.75923	0.29053	7.22	Up	0.00010003	0.0149035	AI477583	AI477583	AI477583	Dr.23725	-	10
4.96075	0.325188	7.65004	0.110206	6.45	Up	0.000228786	0.0221715	EH481209	EH481209	EH481209	Dr.132109	-	22
5.21185	0.359561	7.8264	0.644099	6.12	Up	0.0121546	0.129464	AW076768	AW076768	AW076768	Dr.116709	-	10
5.42657	0.203987	7.91849	0.339911	5.63	Up	0.000754396	0.0371459	BE016391	BE016391	BE016391	Dr.132990	-	11
6.10377	0.201999	8.57416	0.412289	5.54	Up	0.0016944	0.0529386	BI840144	BI840144	BI840144	Dr.123239	-	23
4.74771	0.142176	7.08378	0.194019	5.05	Up	6.84079e-05	0.0121342	AW567063	AW567063	AW567063	Dr.28032	-	14
5.90596	0.204816	8.21013	0.224258	4.94	Up	0.000272774	0.0240894	CT704154	CT704154	CT704154	Dr.128421	-	Un
5.27973	0.118913	7.55739	0.341777	4.85	Up	0.000749271	0.0370015	BI672098	BI672098	BI672098	Dr.83420	-	5
2.62927	0.543766	4.75371	0.448786	4.36	Up	0.0236032	0.174615	AI397362	AI397362	AI397362	Dr.65913	-	Un
8.07629	0.195674	10.1002	0.292547	4.07	Up	0.00120377	0.0453667	CN511428	CN511428	CN511428	Dr.83196	-	15
8.42109	0.138734	10.4299	0.331788	4.02	Up	0.00139912	0.0487934	AW059054	AW059054	AW059054	Dr.80006	-	5
5.4999	0.168013	3.62213	0.555444	3.68	Down	0.0177789	0.154163	CT727574	CT727574	CT727574	Dr.84080	-	Un
8.80415	0.161933	10.6814	0.550257	3.67	Up	0.016974	0.150642	BI885444	BI885444	BI885444	Dr.123030	-	8
11.3153	0.078563	13.1568	0.113648	3.58	Up	1.10314e-05	0.00486441	BI318267	BI318267	BI318267	Dr.123541	-	3
9.05335	0.268567	10.8704	0.198215	3.52	Up	0.0015969	0.0515944	AW019018	AW019018	AW019018	Dr.122080	-	21
4.66605	0.278815	6.43822	0.318913	3.42	Up	0.00579088	0.0915885	BM342409	BM342409	BM342409	Dr.85215	-	16
11.0816	0.120669	12.7697	0.245075	3.22	Up	0.000825831	0.0386164	BI885361	BI885361	BI885361	Dr.84041	-	23
9.52667	0.063891	11.1694	0.215234	3.12	Up	0.000332713	0.0255818	AW165152	AW165152	AW165152	Dr.80635	-	3
6.23349	0.09118	7.7867	0.237506	2.93	Up	0.000880258	0.0399151	BI877941	BI877941	BI877941	Dr.122871	-	10
7.5603	0.175943	9.0689	0.18533	2.85	Up	0.00105004	0.0427861	AW567026	AW567026	AW567026	Dr.23104	-	22
8.20464	0.092518	9.69456	0.251588	2.81	Up	0.00143523	0.0493078	BI474802	BI474802	BI474802	Dr.85903	-	5
6.18017	0.11023	4.73109	0.387994	2.73	Down	0.0114674	0.125949	BI475920	BI475920	BI475920	Dr.85917	-	10
9.92974	0.07906	11.3457	0.188647	2.67	Up	0.000449802	0.0291255	AI793683	AI793683	AI793683	Dr.78985	-	7
6.52316	0.291594	7.90456	0.266246	2.61	Up	0.0128507	0.1324	AI545824	AI545824	AI545824	Dr.139852	-	12
10.6287	0.048316	11.9817	0.272914	2.55	Up	0.00276074	0.0660107	AW232760	AW232760	AW232760	Dr.80946	-	22
14.5233	0.07728	15.8543	0.205117	2.52	Up	0.000905799	0.0401983	AW076614	AW076614	AW076614	Dr.122128	-	3
5.10656	0.067212	6.43691	0.161246	2.51	Up	0.000267169	0.0239812	BI326742	BI326742	BI326742	Dr.110766	-	Un
10.2564	0.094994	11.5744	0.278911	2.49	Up	0.0042245	0.079602	BI430048	BI430048	BI430048	Dr.85849	-	9
6.56548	0.228241	7.87328	0.189673	2.48	Up	0.00453479	0.0817774	AI584714	AI584714	AI584714	Dr.150350	-	21
6.19058	0.287446	7.48947	0.272842	2.46	Up	0.0168775	0.150171	BI888041	BI888041	BI888041	Dr.77730	-	7
10.7005	0.22118	11.9781	0.323412	2.42	Up	0.0172297	0.151647	BE605423	BE605423	BE605423	Dr.122566	-	12
9.73416	0.071655	8.48088	0.366763	2.38	Down	0.0153481	0.144273	AI957504	AI957504	AI957504	Dr.122018	-	1
8.8291	0.337366	10.012	0.315103	2.27	Up	0.0427674	0.234881	AI588622	AI588622	AI588622	Dr.77730	-	7
6.41335	0.160555	7.5795	0.198282	2.24	Up	0.00380756	0.075983	AA495404	AA495404	AA495404	Dr.75374	-	5
7.49869	0.040943	6.33285	0.099397	2.24	Down	3.64056e-05	0.00885929	ENSDART00000002874	ENSDART00000002874	ENSDART00000002874	-	-	-
7.10257	0.075245	8.26225	0.275977	2.23	Up	0.00669491	0.0965933	BG727198	BG727198	BG727198	Dr.133119	-	8
11.9885	0.007213	13.1257	0.109595	2.2	Up	4.74778e-05	0.00990432	BI885192	BI885192	BI885192	Dr.123023	-	7
11.3424	0.105714	12.4714	0.245411	2.19	Up	0.00553043	0.0900626	AW343848	AW343848	AW343848	Dr.144140	-	8
11.4817	0.073763	12.5876	0.145533	2.15	Up	0.000504036	0.0306178	CN507275	CN507275	CN507275	Dr.13947	-	7
5.75518	0.158924	4.66265	0.326061	2.13	Down	0.0236403	0.17483	BI880782	BI880782	BI880782	Dr.122943	-	15
13.6077	0.125323	14.6938	0.233423	2.12	Up	0.00636135	0.0947335	BG891932	BG891932	BG891932	Dr.76350	-	10
5.42012	0.161414	6.45386	0.133673	2.05	Up	0.0026236	0.0644901	AI384725	AI384725	AI384725	Dr.24997	-	1
4.12488	0.196047	5.15083	0.08853	2.04	Up	0.00309622	0.0691552	BG303814	BG303814	BG303814	Dr.78427	-	3
7.99899	0.203245	9.02245	0.341914	2.03	Up	0.0421625	0.233246	AW777356	AW777356	AW777356	Dr.81866	-	10
6.63714	0.12023	7.65137	0.178708	2.02	Up	0.0032958	0.0706984	BI844380	BI844380	BI844380	Dr.117585	-	13
4.86678	0.084406	5.86734	0.343434	2	Up	0.0299898	0.19719	AW232501	AW232501	AW232501	Dr.122319	-	22
6.68271	0.243751	8.79782	0.363035	4.33	Up	0.0028895	0.0673956	AW567068	AW567068	Transcribed locus, moderately similar to XP_001341657.2 PREDICTED: similar to LOC571499 protein [Danio rerio]	Dr.3436	-	12
8.87665	0.124454	10.1695	0.228423	2.45	Up	0.00252672	0.0636917	CA787414	CA787414	Transcribed locus, moderately similar to XP_001919014.1 PREDICTED: similar to gag-pro-pol polyprotein [Danio rerio]	Dr.104543	-	19
9.49767	0.046942	11.5013	0.205274	4.01	Up	7.68491e-05	0.0128482	AW059384	AW059384	Transcribed locus, strongly similar to NP_001001840.2 nuclear factor of kappa light polypeptide gene enhancer in B-cells 2, p	Dr.13012	-	13
12.6731	0.236399	13.8727	0.253567	2.3	Up	0.0134616	0.135305	BI878269	BI878269	Transcribed locus, strongly similar to NP_001070047.1 hypothetical protein LOC767638 [Danio rerio]	Dr.150980	-	*
10.435	0.065435	11.4623	0.12638	2.04	Up	0.000358176	0.0262188	BG305741	BG305741	Transcribed locus, strongly similar to NP_571323.1 early growth response 1 [Danio rerio]	Dr.10183	-	14
3.37787	0.441697	4.82173	0.32862	2.72	Up	0.0394457	0.225714	AW422962	AW422962	Transcribed locus, strongly similar to NP_956192.1 BRF1 homolog, subunit of RNA polymerase III transcription initiation facto	Dr.69457	-	Un
6.22933	0.103482	8.1261	0.270299	3.72	Up	0.000604161	0.0333301	EH484673	EH484673	Transcribed locus, strongly similar to NP_956854.1 hypothetical protein LOC393532 [Danio rerio]	Dr.140666	-	10
4.28998	0.122134	5.768	0.245921	2.79	Up	0.00169111	0.0529386	AW778420	AW778420	Transcribed locus, weakly similar to NP_001026098.1 mitogen-activated protein kinase kinase kinase 14 [Gallus gallus]	Dr.16747	-	3
4.36384	0.107496	5.67638	0.289473	2.48	Up	0.00537645	0.0891589	AW778420	AW778420	Transcribed locus, weakly similar to NP_001026098.1 mitogen-activated protein kinase kinase kinase 14 [Gallus gallus]	Dr.16747	-	3
4.55652	0.275134	5.85057	0.228705	2.45	Up	0.0111384	0.124431	AW778420	AW778420	Transcribed locus, weakly similar to NP_001026098.1 mitogen-activated protein kinase kinase kinase 14 [Gallus gallus]	Dr.16747	-	3
9.00633	0.092257	10.136	0.193454	2.19	Up	0.00188162	0.0556519	BI981339	BI981339	Transcribed locus, weakly similar to NP_001026098.1 mitogen-activated protein kinase kinase kinase 14 [Gallus gallus]	Dr.16747	-	3
6.70951	0.065403	7.81893	0.159837	2.16	Up	0.000672124	0.0350488	AW778420	AW778420	Transcribed locus, weakly similar to NP_001026098.1 mitogen-activated protein kinase kinase kinase 14 [Gallus gallus]	Dr.16747	-	3
7.0934	0.07994	8.20143	0.167516	2.16	Up	0.00099059	0.0417412	AW778420	AW778420	Transcribed locus, weakly similar to NP_001026098.1 mitogen-activated protein kinase kinase kinase 14 [Gallus gallus]	Dr.16747	-	3
7.82215	0.038841	8.82886	0.171002	2.01	Up	0.00121436	0.045412	AW777683	AW777683	Transcribed locus, weakly similar to NP_001026098.1 mitogen-activated protein kinase kinase kinase 14 [Gallus gallus]	Dr.16747	-	3
3.80614	0.108426	5.77971	0.290691	3.93	Up	0.000708259	0.0359906	CK019315	CK019315	Transcribed locus, weakly similar to NP_001029276.1 transmembrane channel-like 4 [Rattus norvegicus]	Dr.132256	-	16
7.15458	0.279761	11.0083	0.169704	14.46	Up	2.26302e-05	0.00688383	CN021049	CN021049	Transcribed locus, weakly similar to NP_001108573.1 chemokine CCL-CUb [Danio rerio]	Dr.125570	-	24
7.89933	0.207566	11.2551	0.142989	10.24	Up	1.11052e-05	0.00486441	CN021049	CN021049	Transcribed locus, weakly similar to NP_001108573.1 chemokine CCL-CUb [Danio rerio]	Dr.125570	-	24
11.4269	0.074339	12.5589	0.119586	2.19	Up	0.000198009	0.0207497	AW282106	AW282106	Transcribed locus, weakly similar to NP_001136055.1 immediate early response 2 [Danio rerio]	Dr.132859	-	11
2.62465	0.30429	4.87835	0.426494	4.77	Up	0.00508373	0.0870837	EH447587	EH447587	Transcribed locus, weakly similar to XP_001339857.2 PREDICTED: similar to LOC495244 protein [Danio rerio]	Dr.79926	-	Un
6.25451	0.105885	7.72409	0.294243	2.77	Up	0.00332822	0.070942	AW018954	AW018954	Transcribed locus, weakly similar to XP_001343360.2 PREDICTED: hypothetical protein LOC407704, partial [Danio rerio]	Dr.32415	-	16
7.31903	0.204956	8.36106	0.187245	2.06	Up	0.00946991	0.114644	AI721596	AI721596	Transcribed locus, weakly similar to XP_424539.2 PREDICTED: similar to PDNP1 [Gallus gallus]	Dr.10826	-	Un
8.27826	0.070498	7.07922	0.387587	2.3	Down	0.0226957	0.171691	ENSDART00000049813	ENSDART00000049813	Transcription factor 12	-	-	-
6.50599	0.100595	7.51542	0.268324	2.01	Up	0.0124794	0.130994	AY178450	AY178450	Transforming growth factor, beta 1	Dr.76626	tgfb1	15
11.5442	0.048588	12.8677	0.223756	2.5	Up	0.00117185	0.044674	AW455027	AW455027	Transmembrane protein 176l.4	Dr.76739	tmem176l.4	16
11.2611	0.069959	12.531	0.228093	2.41	Up	0.00179033	0.0540591	BI846374	BI846374	Transmembrane protein 176l.4	Dr.76739	tmem176l.4	16
6.82518	0.26579	5.75306	0.138056	2.1	Down	0.0116481	0.126935	NM_213174	NM_213174	Transmembrane protein 37	Dr.105710	tmem37	9
6.4491	0.26707	7.73893	0.263043	2.44	Up	0.0137864	0.136953	ENSDART00000004509	ENSDART00000004509	Tripartite motif-containing 25-like	-	-	-
3.72512	0.34078	5.64169	0.2747	3.78	Up	0.00467518	0.0832128	AW171138	AW171138	Tripartite motif-containing 35	Dr.28310	trim35	14
4.45683	0.211487	5.9516	0.228761	2.82	Up	0.00300688	0.0682726	NM_199878	NM_199878	Tripartite motif-containing 35	Dr.28310	trim35	14
2.4872	0.451493	8.68952	0.178129	73.64	Up	1.41e-05	0.00546567	AY427649	AY427649	Tumor necrosis factor a (TNF superfamily, member 2)	Dr.89727	tnfa	19
1.83841	0.143327	7.59941	0.204572	54.23	Up	4.35433e-07	0.000930593	AY427649	AY427649	Tumor necrosis factor a (TNF superfamily, member 2)	Dr.89727	tnfa	19
1.89193	0.257626	7.56394	0.185652	50.99	Up	1.97926e-06	0.00222301	AY427649	AY427649	Tumor necrosis factor a (TNF superfamily, member 2)	Dr.89727	tnfa	19
3.32315	0.380819	8.99146	0.177612	50.85	Up	1.0288e-05	0.00484932	AY427649	AY427649	Tumor necrosis factor a (TNF superfamily, member 2)	Dr.89727	tnfa	19
2.38753	0.469017	7.91718	0.18076	46.19	Up	3.35343e-05	0.00854012	AY427649	AY427649	Tumor necrosis factor a (TNF superfamily, member 2)	Dr.89727	tnfa	19
3.66515	0.522495	8.63199	0.208036	31.27	Up	0.000117078	0.0161379	AY427649	AY427649	Tumor necrosis factor a (TNF superfamily, member 2)	Dr.89727	tnfa	19
4.42726	0.178156	9.29205	0.13208	29.14	Up	5.86523e-07	0.00102766	NM_212859	NM_212859	Tumor necrosis factor a (TNF superfamily, member 2)	Dr.89727	tnfa	19
3.18205	0.257772	7.98316	0.188133	27.88	Up	5.43468e-06	0.00351142	AY427649	AY427649	Tumor necrosis factor a (TNF superfamily, member 2)	Dr.89727	tnfa	19
4.13865	0.127242	8.91539	0.182468	27.41	Up	6.65578e-07	0.00111041	AY427649	AY427649	Tumor necrosis factor a (TNF superfamily, member 2)	Dr.89727	tnfa	19
4.27025	0.245324	9.01262	0.18593	26.77	Up	4.72771e-06	0.0034171	AY427649	AY427649	Tumor necrosis factor a (TNF superfamily, member 2)	Dr.89727	tnfa	19
4.16967	0.149338	8.256	0.164129	16.99	Up	1.65298e-06	0.00199588	AY427649	AY427649	Tumor necrosis factor a (TNF superfamily, member 2)	Dr.89727	tnfa	19
5.40928	0.106265	7.43489	0.1308	4.07	Up	2.0116e-05	0.00664	AY427649	AY427649	Tumor necrosis factor a (TNF superfamily, member 2)	Dr.89727	tnfa	19
1.93296	0.175088	7.01083	0.101522	33.77	Up	2.63975e-07	0.00080569	AB183467	AB183467	Tumor necrosis factor b (TNF superfamily, member 2)	Dr.94015	tnfb	15
5.99283	0.140919	10.7146	0.154358	26.39	Up	4.924e-07	0.000980392	AB183467	AB183467	Tumor necrosis factor b (TNF superfamily, member 2)	Dr.94015	tnfb	15
6.39318	0.10518	11.1041	0.137004	26.19	Up	1.60553e-07	0.00080569	AB183467	AB183467	Tumor necrosis factor b (TNF superfamily, member 2)	Dr.94015	tnfb	15
6.50164	0.078576	11.1564	0.123664	25.19	Up	6.46354e-08	0.00080569	AB183467	AB183467	Tumor necrosis factor b (TNF superfamily, member 2)	Dr.94015	tnfb	15
6.35288	0.119729	10.8812	0.133059	23.08	Up	2.51253e-07	0.00080569	AB183467	AB183467	Tumor necrosis factor b (TNF superfamily, member 2)	Dr.94015	tnfb	15
6.5172	0.132417	11.016	0.125184	22.61	Up	2.90517e-07	0.00080569	AB183467	AB183467	Tumor necrosis factor b (TNF superfamily, member 2)	Dr.94015	tnfb	15
6.20683	0.124568	10.69	0.111346	22.36	Up	1.76951e-07	0.00080569	AB183467	AB183467	Tumor necrosis factor b (TNF superfamily, member 2)	Dr.94015	tnfb	15
5.87064	0.131869	10.1959	0.13019	20.05	Up	4.0561e-07	0.000930593	AB183467	AB183467	Tumor necrosis factor b (TNF superfamily, member 2)	Dr.94015	tnfb	15
5.35379	0.171967	9.46881	0.169356	17.33	Up	2.60465e-06	0.00265329	AB183467	AB183467	Tumor necrosis factor b (TNF superfamily, member 2)	Dr.94015	tnfb	15
5.69084	0.11224	9.78223	0.163738	17.05	Up	8.48872e-07	0.00116197	AB183467	AB183467	Tumor necrosis factor b (TNF superfamily, member 2)	Dr.94015	tnfb	15
10.0956	0.126288	11.4684	0.263219	2.59	Up	0.00331835	0.0707661	NM_213190	NM_213190	Tumor necrosis factor receptor superfamily, member 1a	Dr.27758	tnfrsf1a	16
11.7476	0.12679	12.9123	0.249019	2.24	Up	0.00589227	0.0920127	NM_213190	NM_213190	Tumor necrosis factor receptor superfamily, member 1a	Dr.27758	tnfrsf1a	16
8.88866	0.132033	10.5599	0.139013	3.18	Up	0.000126003	0.0166795	NM_001040369	Zgc:136557	Tumor necrosis factor receptor superfamily, member 9a	Dr.91558	tnfrsf9a	23
6.32296	0.131021	5.09279	0.239015	2.35	Down	0.0040466	0.0782853	AA658598	Zgc:136816	Tumor necrosis factor, alpha-induced protein 8, like 2a	Dr.825	tnfaip8l2a	19
7.49886	0.044799	6.49279	0.120124	2.01	Down	0.000226388	0.0221366	AF332096	AF332096	Twisted gastrulation homolog 1b (Drosophila)	Dr.83049	twsg1b	3|24
4.58534	0.387498	6.40433	0.400591	3.53	Up	0.0171691	0.151351	AB018687	AB018687	Usher syndrome 1C (autosomal recessive, severe)	Hs.502072	USH1C	11
4.6352	0.298187	6.36419	0.425647	3.31	Up	0.015868	0.146731	AB018687	AB018687	Usher syndrome 1C (autosomal recessive, severe)	Hs.502072	USH1C	11
4.76702	0.291059	6.42655	0.482461	3.16	Up	0.0257706	0.182984	AB018687	AB018687	Usher syndrome 1C (autosomal recessive, severe)	Hs.502072	USH1C	11
7.81684	0.192777	9.31603	0.396631	2.83	Up	0.0145039	0.140216	BF717989	BF717989	Usher syndrome 1C (autosomal recessive, severe)	Dr.80034	ush1c	25
4.84294	0.192439	6.13581	0.376697	2.45	Up	0.0223279	0.170314	AB018687	AB018687	Usher syndrome 1C (autosomal recessive, severe)	Hs.502072	USH1C	11
10.6459	0.192272	12.0945	0.238325	2.73	Up	0.00322232	0.0700361	BE201789	Zgc:92106	V-ets erythroblastosis virus E26 oncogene homolog 2 (avian)	Dr.7710	ets2	10
4.54245	0.514584	6.93589	0.124487	5.25	Up	0.00401415	0.0780347	NM_205569	NM_205569	V-fos FBJ murine osteosarcoma viral oncogene homolog	Dr.12986	fos	20
8.61179	0.37992	10.9186	0.078786	4.95	Up	0.00101198	0.0420184	BC065466	BC065466	V-fos FBJ murine osteosarcoma viral oncogene homolog	Dr.12986	fos	20
9.09545	0.389892	11.3627	0.088226	4.81	Up	0.00129327	0.0470274	NM_205569	NM_205569	V-fos FBJ murine osteosarcoma viral oncogene homolog	Dr.12986	fos	20
8.4998	0.441028	10.6828	0.091876	4.54	Up	0.00286377	0.0671169	BC065466	BC065466	V-fos FBJ murine osteosarcoma viral oncogene homolog	Dr.12986	fos	20
9.53989	0.437494	11.6793	0.100916	4.41	Up	0.00311029	0.0692014	BC065466	BC065466	V-fos FBJ murine osteosarcoma viral oncogene homolog	Dr.12986	fos	20
6.75056	0.271028	8.3978	0.155209	3.13	Up	0.00187572	0.0555524	BE605310	BE605310	V-fos FBJ murine osteosarcoma viral oncogene homolog	Dr.12986	fos	20
13.1418	0.066108	14.1447	0.078719	2	Up	6.66893e-05	0.0121201	NM_199987	NM_199987	V-jun sarcoma virus 17 oncogene homolog (avian)	Dr.1064	jun	20
7.98812	0.288964	10.5872	0.211831	6.06	Up	0.000348752	0.0259115	NM_001001841	NM_001001841	V-rel reticuloendotheliosis viral oncogene homolog	Dr.86023	rel	13
8.32142	0.298624	10.8744	0.205512	5.87	Up	0.000409792	0.027996	NM_001001841	NM_001001841	V-rel reticuloendotheliosis viral oncogene homolog	Dr.86023	rel	13
8.68378	0.259955	11.2168	0.183787	5.79	Up	0.000209736	0.0212664	NM_001001841	NM_001001841	V-rel reticuloendotheliosis viral oncogene homolog	Dr.86023	rel	13
9.45961	0.231833	11.9174	0.173871	5.49	Up	0.000146928	0.0178065	AY163837	AY163837	V-rel reticuloendotheliosis viral oncogene homolog	Dr.86023	rel	13
9.35666	0.250445	11.7846	0.207487	5.38	Up	0.000298067	0.024655	AY163837	AY163837	V-rel reticuloendotheliosis viral oncogene homolog	Dr.86023	rel	13
9.37331	0.229246	11.7938	0.192434	5.35	Up	0.000191606	0.0202947	AY163837	AY163837	V-rel reticuloendotheliosis viral oncogene homolog	Dr.86023	rel	13
7.89764	0.238378	10.2667	0.167222	5.17	Up	0.000185264	0.0200933	AY163837	AY163837	V-rel reticuloendotheliosis viral oncogene homolog	Dr.86023	rel	13
8.99762	0.237416	11.3468	0.181777	5.1	Up	0.000224968	0.0221366	AY163837	AY163837	V-rel reticuloendotheliosis viral oncogene homolog	Dr.86023	rel	13
9.14316	0.232883	11.3862	0.178764	4.73	Up	0.000262415	0.0238345	AY163837	AY163837	V-rel reticuloendotheliosis viral oncogene homolog	Dr.86023	rel	13
8.09544	0.201037	10.2716	0.133963	4.52	Up	0.000104745	0.0152894	AY163837	AY163837	V-rel reticuloendotheliosis viral oncogene homolog	Dr.86023	rel	13
8.38106	0.185623	10.5169	0.159037	4.4	Up	0.000124305	0.0166004	AY163837	AY163837	V-rel reticuloendotheliosis viral oncogene homolog	Dr.86023	rel	13
8.06028	0.225604	10.1136	0.160783	4.15	Up	0.000310041	0.0249631	AY163837	AY163837	V-rel reticuloendotheliosis viral oncogene homolog	Dr.86023	rel	13
6.53899	0.271883	8.46691	0.207177	3.81	Up	0.00133098	0.0475148	AY163837	AY163837	V-rel reticuloendotheliosis viral oncogene homolog	Dr.86023	rel	13
6.77887	0.300018	8.67558	0.231985	3.72	Up	0.00244929	0.0630909	AY163837	AY163837	V-rel reticuloendotheliosis viral oncogene homolog	Dr.86023	rel	13
4.18027	0.243003	5.34898	0.308638	2.25	Up	0.0247907	0.179329	U02544	U02544	Wingless-type MMTV integration site family, member 10a	Dr.342	wnt10a	9
4.03296	0.048434	5.19467	0.356059	2.24	Up	0.017845	0.154479	BRU02544	BRU02544	wnt10a	-	-	-
5.35568	0.195542	6.42717	0.306418	2.1	Up	0.0256882	0.182696	BRU02544	BRU02544	wnt10a	-	-	-
13.7137	0.054479	14.7718	0.15121	2.08	Up	0.000589933	0.0329594	AI353541	AI353541	Wu:fa03e10	Dr.132164	wu:fa03e10	1
11.3123	0.072705	13.0981	0.102595	3.45	Up	7.61746e-06	0.00422364	BI472540	BI472540	Wu:fb01b03	Dr.70656	wu:fb01b03	3
7.90448	0.332656	9.67895	0.44327	3.42	Up	0.0185577	0.15717	AI974163	AI974163	Wu:fd36h06	Dr.79872	wu:fd36h06	13
5.27266	0.113559	4.26858	0.204459	2.01	Down	0.0051309	0.0874757	AW154501	AW154501	Wu:fi27h03	Dr.7737	wu:fi27h03	11
9.82573	0.107787	11.0036	0.210391	2.26	Up	0.00249484	0.0634566	BM183969	BM183969	Wu:fj23a05	Dr.80855	wu:fj23a05	2
3.23574	0.035806	5.66249	0.099064	5.38	Up	4.38331e-07	0.000930593	BI473765	BI473765	Wu:fj85b02	Dr.81541	wu:fj85b02	15
3.814	0.058489	6.15562	0.088135	5.07	Up	5.55504e-07	0.00102766	BI473765	BI473765	Wu:fj85b02	Dr.81541	wu:fj85b02	15
3.37315	0.308483	5.63243	0.138308	4.79	Up	0.000543978	0.0316743	BI473765	BI473765	Wu:fj85b02	Dr.81541	wu:fj85b02	15
3.67595	0.224501	5.64119	0.145007	3.9	Up	0.000323803	0.0253731	BI473765	BI473765	Wu:fj85b02	Dr.81541	wu:fj85b02	15
5.82381	0.093111	7.67213	0.115342	3.6	Up	1.62609e-05	0.00587629	BI473765	BI473765	Wu:fj85b02	Dr.81541	wu:fj85b02	15
4.64695	0.159411	6.49364	0.141635	3.6	Up	0.000130725	0.0171956	CF347356	CF347356	Wu:fj85b02	Dr.81541	wu:fj85b02	15
4.2315	0.228997	6.06706	0.153585	3.57	Up	0.00055541	0.0320535	BI473765	BI473765	Wu:fj85b02	Dr.81541	wu:fj85b02	15
5.3358	0.094023	6.81545	0.09041	2.79	Up	2.81068e-05	0.00779216	BI473765	BI473765	Wu:fj85b02	Dr.81541	wu:fj85b02	15
4.00321	0.140404	5.41749	0.130505	2.67	Up	0.000317926	0.0250974	BI473765	BI473765	Wu:fj85b02	Dr.81541	wu:fj85b02	15
7.02538	0.115489	8.28424	0.284052	2.39	Up	0.00631876	0.0945266	AW420993	AW420993	Wu:fj90d02	Dr.81590	wu:fj90d02	12
2.79559	0.374339	4.75072	0.256941	3.88	Up	0.00505893	0.0867984	XM_001334425	XM_001334425	XM_001334425	-	-	-
9.72071	0.161895	10.842	0.309035	2.18	Up	0.0182723	0.155925	NM_001003526	NM_001003526	Zgc:100868	Dr.77547	zgc:100868	3
4.38026	0.289634	5.71202	0.436521	2.52	Up	0.0439513	0.237973	NM_001006036	NM_001006036	Zgc:103438	Dr.86834	zgc:103438	19
7.88476	0.144993	10.6307	0.362686	6.71	Up	0.000413732	0.0280538	AW077730	AW077730	Zgc:103578	Dr.80301	zgc:103578	16
8.61862	0.181423	11.0682	0.380449	5.46	Up	0.0011395	0.044181	NM_001005978	NM_001005978	Zgc:103578	Dr.80301	zgc:103578	16
8.84693	0.072112	10.4033	0.237518	2.94	Up	0.000764664	0.0372489	BI866955	Zgc:113314	Zgc:113314	Dr.116460	zgc:113314	9
7.37302	0.107994	6.08181	0.235601	2.45	Down	0.00249662	0.0634566	AY394973	Zgc:123116	Zgc:123116	Dr.25994	zgc:123116	22
9.8207	0.110575	12.7265	0.323646	7.49	Up	0.000145482	0.0178065	BC107626	Zgc:123218	Zgc:123218	Dr.86778	zgc:123218	17
7.0264	0.039462	8.41309	0.219353	2.61	Up	0.000796579	0.0379674	AI641426	Zgc:136895	Zgc:136895	Dr.78476	zgc:136895	22
9.18759	0.264347	12.7312	0.346469	11.66	Up	0.000185875	0.0200933	BI878214	Zgc:152911	Zgc:152911	Dr.42641	zgc:152911	Un
11.3899	0.401203	14.2141	0.523658	7.08	Up	0.00519929	0.0879659	AW567349	Zgc:154020	Zgc:154020	Dr.10914	zgc:154020	14
11.5215	0.343966	14.2988	0.458909	6.86	Up	0.00287312	0.0671472	BC125936	Zgc:154020	Zgc:154020	Dr.10914	zgc:154020	14
8.82046	0.319904	11.3658	0.52026	5.84	Up	0.00589429	0.0920127	CN019915	Zgc:154020	Zgc:154020	Dr.10914	zgc:154020	14
3.98399	0.086194	5.56234	0.263568	2.99	Up	0.00126967	0.0466964	XM_001331290	Zgc:154038	Zgc:154038	Dr.13611	zgc:154038	15
5.70406	0.069841	6.93102	0.184507	2.34	Up	0.000798261	0.0379674	BI867083	Zgc:154038	Zgc:154038	Dr.13611	zgc:154038	15
10.4312	0.11811	11.6759	0.229957	2.37	Up	0.00295632	0.0679089	AI544889	Zgc:154065	Zgc:154065	Dr.74230	zgc:154065	16
2.89332	0.376528	4.67297	0.04613	3.43	Up	0.00335596	0.0712599	BI476227	Zgc:154093	Zgc:154093	Dr.81779	zgc:154093	15
3.66828	0.172034	4.91781	0.121595	2.38	Up	0.00102456	0.0423786	BM102743	Zgc:158343	Zgc:158343	Dr.37679	zgc:158343	5
5.43031	0.380266	7.00986	0.301749	2.99	Up	0.0173822	0.152248	CN023867	Zgc:158404	Zgc:158404	Dr.89148	zgc:158404	23
3.12922	0.346189	5.80032	0.301832	6.37	Up	0.00113538	0.044168	DT069012	Zgc:162182	Zgc:162182	Dr.26143	zgc:162182	11
7.92565	0.073248	9.33411	0.243279	2.65	Up	0.00145459	0.0495927	CK676824	Zgc:162730	Zgc:162730	Dr.106159	zgc:162730	15
7.95177	0.094756	9.34411	0.261596	2.63	Up	0.00244182	0.0629911	CK676824	Zgc:162730	Zgc:162730	Dr.106159	zgc:162730	15
7.91925	0.084842	9.30355	0.259158	2.61	Up	0.00227358	0.0610603	CK676824	Zgc:162730	Zgc:162730	Dr.106159	zgc:162730	15
7.27318	0.092206	8.626	0.248163	2.55	Up	0.00219962	0.0598446	CK676824	Zgc:162730	Zgc:162730	Dr.106159	zgc:162730	15
7.47668	0.101834	8.76877	0.255157	2.45	Up	0.00331529	0.0707661	CK676824	Zgc:162730	Zgc:162730	Dr.106159	zgc:162730	15
7.09325	0.097981	8.34013	0.262269	2.37	Up	0.00431264	0.0802834	CK676824	Zgc:162730	Zgc:162730	Dr.106159	zgc:162730	15
8.2409	0.116579	9.41644	0.25558	2.26	Up	0.00578289	0.091583	CK676824	Zgc:162730	Zgc:162730	Dr.106159	zgc:162730	15
12.409	0.065498	13.511	0.105149	2.15	Up	0.000112399	0.0158741	BM184163	Zgc:162730	Zgc:162730	Dr.106159	zgc:162730	15
8.42436	0.129437	9.4507	0.245262	2.04	Up	0.0100776	0.118435	CK676824	Zgc:162730	Zgc:162730	Dr.106159	zgc:162730	15
7.97225	0.134852	8.98688	0.209723	2.02	Up	0.00658094	0.0960257	XM_001333416	Zgc:172075	Zgc:172075	Dr.117939	zgc:172075	20
10.0075	0.106115	11.1691	0.284132	2.24	Up	0.00866251	0.109867	BM095976	Zgc:174863	Zgc:174863	Dr.17331	zgc:174863	6
9.94666	0.110759	11.8149	0.257489	3.65	Up	0.000551739	0.0320379	AI331790	Zgc:174888	Zgc:174888	Dr.76413	zgc:174888	16
9.41163	0.123424	11.2511	0.252913	3.58	Up	0.00061273	0.0335962	BI430413	Zgc:174888	Zgc:174888	Dr.76413	zgc:174888	16
7.24412	0.212848	8.40744	0.277291	2.24	Up	0.0158475	0.146666	BF717636	Zgc:175131	Zgc:175131	Dr.79057	zgc:175131	12
12.1024	0.06767	10.8644	0.440641	2.36	Down	0.0321212	0.203884	NM_199859	Zgc:55418	Zgc:55418	Dr.150659	zgc:55418	22
8.13324	0.235034	10.516	0.439736	5.22	Up	0.00306675	0.0689567	ENSDART00000026822	Zgc:55491	Zgc:55491	-	-	-
6.33447	0.133771	7.52355	0.279218	2.28	Up	0.00855277	0.109341	BM183645	Zgc:56186	Zgc:56186	Dr.119329	zgc:56186	12
5.32573	0.096205	7.30613	0.264309	3.95	Up	0.000410325	0.027996	AW420897	Zgc:64012	Zgc:64012	Dr.32955	zgc:64012	1
6.37779	0.105502	8.00199	0.284539	3.08	Up	0.00174111	0.053606	NM_214761	Zgc:64012	Zgc:64012	Dr.32955	zgc:64012	1
7.00488	0.071169	8.61862	0.293416	3.06	Up	0.00175315	0.053664	NM_214761	Zgc:64012	Zgc:64012	Dr.32955	zgc:64012	1
12.7857	0.017157	13.8905	0.103699	2.15	Up	4.3556e-05	0.00971383	AW421100	AW421100	Zinc finger protein 36, C3H type-like 1 like	Dr.78307	zfp36l1l	11|14
12.6684	0.02303	13.7332	0.111232	2.09	Up	8.36386e-05	0.0134692	NM_199649	NM_199649	Zinc finger protein 36, C3H type-like 1 like	Dr.78307	zfp36l1l	11|14
4.83671	0.258085	6.24396	0.302732	2.65	Up	0.0122562	0.12995	U57390	U57390	Zona pellucida glycoprotein 3a.1	Dr.47407	zp3a.1	20
Up Regulated:	804
Down Regulated:	78

## Sheet: F11 6hr
Grp1 Mean	Grp1 SEM	Grp2 Mean	Grp2 SEM	Ratio	Direction	p-value	adj. p-value	Gene Identifier	Other ID	Gene Name	UG Cluster	Gene ID	Chromosome
5.51668	0.093854	4.12965	0.116703	2.62	Down	8.95434e-05	0.00406875	NM_001004599	Zgc:92083	acyl-CoA synthetase long-chain family member 5	Dr.117302	acsl5	12
10.1717	0.065363	8.88284	0.178074	2.44	Down	0.000497532	0.0120586	NM_001004599	Zgc:92083	acyl-CoA synthetase long-chain family member 5	Dr.117302	acsl5	12
5.78315	0.097678	4.4485	0.073366	2.52	Down	3.48956e-05	0.0022074	AI641113	AI641113	AI641113	-	-	-
4.50364	0.190445	3.29738	0.169421	2.31	Down	0.00321681	0.0368478	AI667386	AI667386	AI667386	-	-	-
4.65272	0.082148	2.91223	0.257308	3.34	Down	0.000661202	0.014395	AI721489	AI721489	AI721489	-	-	-
10.5962	0.053795	9.50079	0.178289	2.14	Down	0.00107009	0.0193636	NM_198369	Zgc:63546	ankyrin repeat domain 22	Dr.82416	ankrd22	23
8.0755	0.198948	6.69723	0.334287	2.6	Down	0.0121741	0.0782393	NM_001004632	NM_001004632	Annexin A3a	Dr.85627	anxa3a	5
6.48163	0.128452	5.1518	0.177674	2.51	Down	0.000911017	0.0176338	BC053181	Zgc:63982	arachidonate 5-lipoxygenase-activating protein	Dr.48970	alox5ap	10
6.39169	0.120416	5.073	0.287206	2.49	Down	0.00547391	0.0495133	BC053181	Zgc:63982	arachidonate 5-lipoxygenase-activating protein	Dr.48970	alox5ap	10
6.17223	0.152536	4.89565	0.173561	2.42	Down	0.00148028	0.0233171	BC053181	Zgc:63982	arachidonate 5-lipoxygenase-activating protein	Dr.48970	alox5ap	10
6.04301	0.168058	4.81514	0.121007	2.34	Down	0.00102642	0.0188671	BC053181	Zgc:63982	arachidonate 5-lipoxygenase-activating protein	Dr.48970	alox5ap	10
6.8738	0.16303	5.67236	0.261243	2.3	Down	0.00797	0.0616398	BC053181	Zgc:63982	arachidonate 5-lipoxygenase-activating protein	Dr.48970	alox5ap	10
5.95793	0.196295	4.76874	0.140159	2.28	Down	0.00262921	0.0327044	BC053181	Zgc:63982	arachidonate 5-lipoxygenase-activating protein	Dr.48970	alox5ap	10
6.57671	0.141208	5.41618	0.14016	2.24	Down	0.00111793	0.0198254	NM_200061	Zgc:63982	arachidonate 5-lipoxygenase-activating protein	Dr.48970	alox5ap	10
6.82813	0.174655	5.82065	0.110374	2.01	Down	0.00277656	0.0337744	BC053181	Zgc:63982	arachidonate 5-lipoxygenase-activating protein	Dr.48970	alox5ap	10
6.08878	0.140399	4.48327	0.392027	3.04	Down	0.00840515	0.0635435	BG728360	BG728360	Arylacetamide deacetylase-like 4	Dr.83132	aadacl4	11
6.82015	0.123647	5.80062	0.197435	2.03	Down	0.00468601	0.0452086	AW077834	AW077834	AW077834	-	-	-
9.09375	0.028949	7.91378	0.129165	2.27	Down	0.000111108	0.00472509	AW115992	AW115992	AW115992	-	-	-
6.28921	0.077899	4.68891	0.342016	3.03	Down	0.00384211	0.0404557	BG727173	BG727173	BG727173	-	-	-
4.24408	0.094189	2.69859	0.342934	2.92	Down	0.00484493	0.0461438	BI704996	BI704996	BI704996	-	-	-
7.79496	0.116323	6.11249	0.336628	3.21	Down	0.00324486	0.0369642	NM_199271	NM_199271	Carboxypeptidase A5	Dr.77201	cpa5	25
8.24291	0.133792	6.87572	0.210951	2.58	Down	0.00155337	0.0239249	NM_199271	NM_199271	Carboxypeptidase A5	Dr.77201	cpa5	25
9.4813	0.131077	8.16794	0.173226	2.49	Down	0.000926654	0.0178497	AF376130	AF376130	Carboxypeptidase A5	Dr.77201	cpa5	25
15.661	0.316841	14.3035	0.406985	2.56	Down	0.038955	0.133007	Y08321	Y08321	Cathepsin L, 1 b	Dr.25683	ctsl1b	12
15.7347	0.292988	14.4514	0.378651	2.43	Down	0.0365206	0.12764	NM_131198	NM_131198	Cathepsin L, 1 b	Dr.25683	ctsl1b	12
6.64621	0.10406	5.22991	0.121121	2.67	Down	0.000114302	0.00484213	NM_200426	NM_200426	Cathepsin S, a	Dr.81560	ctssa	19
9.01201	0.060904	7.26494	0.099718	3.36	Down	5.63553e-06	0.000758041	AI958101	AI958101	CDNA clone IMAGE:7143418	Dr.104911	-	9
7.73119	0.110397	6.12073	0.10991	3.05	Down	4.7903e-05	0.00271239	AI958101	AI958101	CDNA clone IMAGE:7143418	Dr.104911	-	9
6.51182	0.060268	4.78651	0.068328	3.31	Down	1.40141e-06	0.000356896	NM_001007314	NM_001007314	Chemokine (C-X-C motif) receptor 3.2	Dr.82754	cxcr3.2	16
4.78901	0.116011	3.11998	0.349244	3.18	Down	0.00395282	0.0411565	NM_001007314	NM_001007314	Chemokine (C-X-C motif) receptor 3.2	Dr.82754	cxcr3.2	16
5.67745	0.104256	4.02711	0.102847	3.14	Down	2.91937e-05	0.00198259	NM_001007314	NM_001007314	Chemokine (C-X-C motif) receptor 3.2	Dr.82754	cxcr3.2	16
4.02056	0.158218	2.40331	0.273551	3.07	Down	0.00218314	0.0292709	NM_001007314	NM_001007314	Chemokine (C-X-C motif) receptor 3.2	Dr.82754	cxcr3.2	16
5.23255	0.101687	3.85706	0.196224	2.59	Down	0.000795301	0.0162333	NM_001007314	NM_001007314	Chemokine (C-X-C motif) receptor 3.2	Dr.82754	cxcr3.2	16
5.68833	0.138358	4.36733	0.085419	2.5	Down	0.000186786	0.00672844	NM_001007314	NM_001007314	Chemokine (C-X-C motif) receptor 3.2	Dr.82754	cxcr3.2	16
5.37654	0.108011	4.31759	0.120554	2.08	Down	0.000609724	0.0136612	NM_001007314	NM_001007314	Chemokine (C-X-C motif) receptor 3.2	Dr.82754	cxcr3.2	16
6.72456	0.187102	5.28737	0.306829	2.71	Down	0.00712607	0.0576548	AI882956	AI882956	Collagen type VII alpha 1-like	Dr.77393	col7a1l	4
8.48696	0.078864	7.13603	0.212367	2.55	Down	0.000995983	0.0185807	BU808681	BU808681	Collagen type VII alpha 1-like	Dr.77393	col7a1l	4
11.6768	0.039344	10.2697	0.096204	2.65	Down	1.00733e-05	0.00108948	NM_201114	NM_201114	Coronin, actin binding protein, 1A	Dr.9515	coro1a	3
11.2449	0.043054	9.97949	0.114933	2.4	Down	4.86394e-05	0.00273102	BM095940	BM095940	Coronin, actin binding protein, 1A	Dr.9515	coro1a	3
5.08192	0.055493	3.51376	0.09861	2.97	Down	8.78753e-06	0.000994626	BC129485	Zgc:158843	crystallin, mu	Dr.117149	crym	12
9.69008	0.07412	8.19657	0.114031	2.82	Down	3.38826e-05	0.00216982	BI890799	BI890799	Cytochrome P450 CYP2Y3	Dr.75541	-	Un
9.10335	0.055913	8.0282	0.129477	2.11	Down	0.000265627	0.00842523	NM_001006080	zgc:101673	cytochrome P450, family 2, subfamily AA, polypeptide 8	Dr.84315	cyp2aa8	23
7.38293	0.198995	6.3268	0.203567	2.08	Down	0.00996993	0.0699462	NM_200620	NM_200620	Cytochrome P450, family 2, subfamily J, polypeptide 22	Dr.132874	cyp2j22	20
5.94057	0.04196	4.75872	0.147403	2.27	Down	0.000249333	0.00805424	AI497370	Zgc:136371	cytochrome P450, family 2, subfamily X, polypeptide 10.2	Dr.3552	cyp2x10.2	7
12.7841	0.040367	11.5406	0.112925	2.37	Down	4.70752e-05	0.002699	BC095374	Zgc:110692	cytochrome P450, family 2, subfamily Y, polypeptide 3	Dr.151916	cyp2y3	15
5.38612	0.15363	4.16913	0.219484	2.32	Down	0.00392266	0.0409559	BC076033	BC076033	Cytochrome P450, family 46, subfamily A, polypeptide 1	Dr.26640	cyp46a1	20
7.25197	0.250405	5.88988	0.075748	2.57	Down	0.00200211	0.0279138	NM_001003736	Zgc:92406	cytochrome P450, family 8, subfamily B, polypeptide 1	Dr.105274	cyp8b1	2
6.69932	0.161261	4.51957	0.429377	4.53	Down	0.00315082	0.0364253	BC097016	BC097016	D-amino-acid oxidase 1	Dr.47162	dao.1	5
9.3919	0.168972	7.60981	0.314324	3.44	Down	0.00246758	0.0314391	AI958489	AI958489	D-amino-acid oxidase 1	Dr.47162	dao.1	5
9.89248	0.179975	8.1288	0.388897	3.4	Down	0.00624605	0.0534564	BC097016	BC097016	D-amino-acid oxidase 1	Dr.47162	dao.1	5
4.27629	0.111114	3.24777	0.399843	2.04	Down	0.0479091	0.151729	NM_205694	NM_205694	D-amino-acid oxidase 3	Dr.85581	dao.3	5
9.0663	0.04976	7.97715	0.039417	2.13	Down	2.50959e-06	0.0004879	AF281858	AF281858	Endothelin 1	Dr.4076	edn1	19
8.55169	0.071676	7.52629	0.029323	2.04	Down	1.14673e-05	0.00117911	NM_131519	NM_131519	Endothelin 1	Dr.4076	edn1	19
4.37713	0.085549	3.27874	0.223888	2.14	Down	0.00375928	0.0399582	AL923569	AL923569	Envoplakin	Dr.76672	evpl	3
10.3021	0.081091	9.25135	0.120987	2.07	Down	0.000359457	0.00996539	AI957816	AI957816	Envoplakin	Dr.76672	evpl	3
4.38215	0.099572	3.12652	0.428227	2.39	Down	0.0289546	0.11042	NM_152959	NM_152959	Estrogen receptor 1	Dr.79999	esr1	20
4.3588	0.215105	3.28367	0.325922	2.11	Down	0.0331527	0.119996	NM_152959	NM_152959	Estrogen receptor 1	Dr.79999	esr1	20
6.14022	0.084801	4.8023	0.125301	2.53	Down	0.000116248	0.00491506	NM_001100106	NM_001100106	Fc receptor, IgE, high affinity I, gamma polypeptide	Dr.122775	fcer1g	7
5.27011	0.116464	3.18609	0.224379	4.24	Down	0.000172203	0.00638695	BC056553	BC056553	GLI pathogenesis-related 2	Dr.79563	glipr2	5
6.28058	0.087331	5.00052	0.162431	2.43	Down	0.000443357	0.0112433	AW077740	Zgc:65942	GRB2-related adaptor protein 2b	Dr.80303	grap2b	Un
14.7666	0.341527	13.4698	0.315198	2.46	Down	0.0315615	0.116548	BC090459	BC090459	Hemoglobin beta embryonic-3	Dr.29153	hbbe3	12
5.92124	0.199367	4.39739	0.358079	2.88	Down	0.00987366	0.06969	AI331708	Zgc:92647	Hepatitis A virus cellular receptor 1 homolog	Dr.29795	havcr1	21
5.61449	0.113782	1.81152	0.104976	13.96	Down	2.99286e-07	0.000156067	AI877645	AI877645	Hypothetical LOC562403	Dr.79175	LOC562403	7
6.5273	0.140199	4.91712	0.234924	3.05	Down	0.00106678	0.0193331	CV113602	CV113602	Hypothetical protein LOC100149825	Dr.151931	LOC100149825	Un
6.52712	0.10714	5.33093	0.138542	2.29	Down	0.000483755	0.0118844	BI847064	BI847064	Hypothetical protein LOC100149890	Dr.14064	CH211-213C4.1	22
6.76159	0.040687	5.32012	0.147892	2.72	Down	8.245e-05	0.00383393	BC067635	BC067635	Hypothetical protein LOC407683	Dr.88434	LOC407683	21
4.81499	0.106852	2.85475	0.361934	3.89	Down	0.00202588	0.0281148	XM_001343852	XM_001343852	Hypothetical protein LOC553366	Dr.89951	LOC553366	2
5.6237	0.056383	4.60163	0.177099	2.03	Down	0.001516	0.0236486	BC093362	BC093362	Hypothetical protein LOC553395	Dr.84853	LOC553395	24
5.36006	0.144583	4.11534	0.149732	2.37	Down	0.000981499	0.0184359	BG739005	BG739005	Hypothetical protein LOC571260	Dr.74715	LOC571260	11
5.13131	0.12641	4.02161	0.266292	2.16	Down	0.00934784	0.0674601	BC067613	BC067613	Hypothetical protein LOC793937	Dr.152077	LOC793937	11
16.9122	0.052477	15.8477	0.072031	2.09	Down	2.08698e-05	0.00163828	BC063955	BC063955	Keratin 5	Dr.28410	krt5	23
9.13832	0.089822	7.27211	0.334642	3.65	Down	0.00168594	0.0251873	NM_001025548	NM_001025548	Keratocan	Dr.150791	kera	4
10.3298	0.081724	8.72588	0.274154	3.04	Down	0.00137259	0.0223533	NM_001025548	NM_001025548	Keratocan	Dr.150791	kera	4
9.55495	0.090283	8.01999	0.237619	2.9	Down	0.000932597	0.0178977	NM_001025548	NM_001025548	Keratocan	Dr.150791	kera	4
9.8362	0.063399	7.97349	0.138295	3.64	Down	1.80735e-05	0.00151371	BC078235	BC078235	Lecithin retinol acyltransferase a (phosphatidylcholine--retinol O-acyltransferase a)	Dr.90931	lrata	1
4.84308	0.290886	3.00984	0.10367	3.56	Down	0.00101982	0.0187963	CO247624	CO247624	Lectin, galactoside-binding, soluble, 3 binding protein b	Dr.106930	lgals3bpb	3
8.66585	0.246905	7.04221	0.0896	3.08	Down	0.000824418	0.0165916	AW421190	AW421190	Lectin, galactoside-binding, soluble, 3 binding protein b	Dr.106930	lgals3bpb	3
4.96179	0.081115	3.87627	0.338145	2.12	Down	0.0205412	0.0917567	CO247624	CO247624	Lectin, galactoside-binding, soluble, 3 binding protein b	Dr.106930	lgals3bpb	3
5.46941	0.393391	1.95758	0.248954	11.41	Down	0.000281487	0.00867087	NM_200072	NM_200072	Lectin, galactoside-binding, soluble, 9 (galectin 9)-like 1	Dr.4573	lgals9l1	15
5.13586	0.432983	1.90285	0.111443	9.4	Down	0.000354856	0.0098816	NM_200072	NM_200072	Lectin, galactoside-binding, soluble, 9 (galectin 9)-like 1	Dr.4573	lgals9l1	15
4.65864	0.105336	3.35516	0.165908	2.47	Down	0.00056644	0.0130715	AY421706	AY421706	Lectin, galactoside-binding, soluble, 9 (galectin 9)-like 1	Dr.4573	lgals9l1	15
4.57394	0.148432	3.4883	0.298552	2.12	Down	0.0173327	0.0857921	NM_183071	NM_183071	Linker histone H1M	Dr.75735	h1m	5
15.7991	0.156115	14.582	0.078566	2.32	Down	0.000435537	0.0111283	XM_001343089	XM_001343089	LOC100006549	-	-	-
7.53919	0.181854	6.28694	0.036906	2.38	Down	0.000516149	0.0123749	XM_001346622	XM_001346622	LOC100008384 similar to LOC733364 protein	-	-	-
10.013	0.09925	8.90615	0.252702	2.15	Down	0.00652495	0.0548574	XM_690667	XM_690667	LOC567374	-	-	-
7.98011	0.163405	6.84983	0.125648	2.19	Down	0.00153859	0.0238228	XM_694173	XM_694173	LOC570668 similar to LOC733364 protein	-	-	-
6.6261	0.054589	5.54319	0.160981	2.12	Down	0.000702669	0.0149485	BG737771	BG737771	LOC795015	-	-	-
5.5409	0.098606	4.49227	0.098983	2.07	Down	0.000289409	0.00882797	XM_001334989	XM_001334989	LOC795587	-	-	-
5.41763	0.103799	3.66914	0.210441	3.36	Down	0.000301079	0.00900832	XM_001336284	XM_001336284	LOC798772	-	-	-
11.0073	0.033061	9.99478	0.171645	2.02	Down	0.00115956	0.020255	XM_001336208	XM_001336208	LOC798774	-	-	-
8.4757	0.100046	7.41149	0.248927	2.09	Down	0.0073939	0.0589078	BG892130	Zgc:86661	lumican	Dr.79279	lum	4
12.9752	0.092528	11.3115	0.514373	3.17	Down	0.0189951	0.0882906	NM_139180	NM_139180	Lysozyme	Dr.83681	lyz	24
13.7513	0.095111	12.1276	0.490474	3.08	Down	0.0174723	0.0858828	NM_139180	NM_139180	Lysozyme	Dr.83681	lyz	24
15.0342	0.077383	13.4903	0.491152	2.92	Down	0.020979	0.0928403	AF402599	AF402599	Lysozyme	Dr.83681	lyz	24
14.8935	0.064671	13.3552	0.48462	2.9	Down	0.0199067	0.0903039	NM_139180	NM_139180	Lysozyme	Dr.83681	lyz	24
14.4409	0.099173	12.9085	0.481099	2.89	Down	0.020595	0.091866	NM_139180	NM_139180	Lysozyme	Dr.83681	lyz	24
14.1758	0.07232	12.6761	0.499442	2.83	Down	0.0249024	0.101704	NM_139180	NM_139180	Lysozyme	Dr.83681	lyz	24
11.7535	0.094792	10.3288	0.49387	2.68	Down	0.0298356	0.112469	NM_139180	NM_139180	Lysozyme	Dr.83681	lyz	24
14.3062	0.104695	12.894	0.449093	2.66	Down	0.0221524	0.0954511	BC114260	BC114260	Lysozyme	Dr.83681	lyz	24
12.2882	0.123448	10.9003	0.446193	2.62	Down	0.0240689	0.0999984	NM_139180	NM_139180	Lysozyme	Dr.83681	lyz	24
12.41	0.100826	11.0262	0.473786	2.61	Down	0.0289215	0.110382	NM_139180	NM_139180	Lysozyme	Dr.83681	lyz	24
12.5253	0.108304	11.1416	0.467374	2.61	Down	0.0279042	0.108291	NM_139180	NM_139180	Lysozyme	Dr.83681	lyz	24
12.7476	0.104054	11.398	0.462737	2.55	Down	0.0293623	0.111298	NM_139180	NM_139180	Lysozyme	Dr.83681	lyz	24
12.6701	0.1101	11.3516	0.443729	2.49	Down	0.0279089	0.1083	NM_139180	NM_139180	Lysozyme	Dr.83681	lyz	24
6.34483	0.144324	2.15682	0.22206	18.23	Down	4.05617e-06	0.000643094	AI385039	Zgc:66409	Macrophage expressed protein 1	Dr.23608	mpeg1	8
7.65442	0.113103	4.53079	0.122558	8.72	Down	1.49534e-06	0.000370058	NM_212737	Zgc:66409	Macrophage expressed protein 1	Dr.23608	mpeg1	8
4.25228	0.085117	3.17886	0.428501	2.1	Down	0.0493154	0.154458	BC074047	Zgc:162544	mercaptopyruvate sulfurtransferase	Dr.952	mpst	3
5.35294	0.021984	4.15072	0.291009	2.3	Down	0.00622012	0.0533399	BC133157	Zgc:158782	mitochondrial translation optimization 1 homolog	Dr.80962	mto1	12
9.87533	0.129722	7.32566	0.169447	5.86	Down	2.08264e-05	0.00163828	AF349034	AF349034	Myeloid-specific peroxidase	Dr.75725	mpx	10
5.51741	0.041391	4.4372	0.092749	2.11	Down	4.07183e-05	0.00244077	BC124450	BC124450	Myosin regulatory light chain interacting protein b	Dr.74694	mylipb	16
9.20799	0.120875	7.67577	0.087019	2.89	Down	4.92642e-05	0.00274318	BG727609	Zgc:172352	NCK-associated protein 1-like homolog	Dr.83105	nckap1l	11
4.68466	0.197404	3.65299	0.218674	2.04	Down	0.0127952	0.0800042	CD604658	Zgc:172352	NCK-associated protein 1-like homolog	Dr.83105	nckap1l	11
9.92238	0.225969	7.21557	0.3257	6.53	Down	0.000484426	0.0118859	NM_205582	NM_205582	Nephrosin	Dr.79156	npsn	7
9.66122	0.105314	7.06453	0.368449	6.05	Down	0.000504828	0.0121701	NM_205756	NM_205756	Nephrosin	Dr.79156	npsn	7
5.17373	0.170709	2.98316	0.43197	4.56	Down	0.00327084	0.037088	NM_205756	NM_205756	Nephrosin	Dr.79156	npsn	7
9.20222	0.089287	8.1218	0.107606	2.11	Down	0.000246586	0.00798905	NM_207097	NM_207097	Neuroblastoma, suppression of tumorigenicity 1	Dr.82779	nbl1	22
10.1858	0.03743	8.3016	0.137455	3.69	Down	1.15411e-05	0.00118392	NM_213260	Zgc:85900	Olfactomedin 2 like	Dr.85843	olfm2l	1
3.98175	0.114984	2.98152	0.115559	2	Down	0.000857499	0.0170577	AY171100	AY171100	Period homolog 2 (Drosophila)	Dr.81057	per2	2
8.70933	0.058474	7.67448	0.085963	2.05	Down	5.94733e-05	0.00313841	BC091688	BC091688	Periplakin	Dr.76314	ppl	3
7.82426	0.141661	6.36386	0.222694	2.75	Down	0.00146876	0.023226	BG728452	Zgc:77651	peroxisomal acyl-CoA thioesterase-like	Dr.29076	zgc:77651	4
10.0539	0.118028	8.67427	0.191005	2.6	Down	0.000851044	0.0169601	NM_213247	Zgc:77651	peroxisomal acyl-CoA thioesterase-like	Dr.29076	zgc:77651	4
6.44014	0.090127	5.27906	0.254105	2.24	Down	0.00505711	0.0473923	NM_183344	NM_183344	Progestin and adipoQ receptor family member VIII	Dr.88639	paqr8	20
4.9394	0.047467	3.82359	0.280989	2.17	Down	0.00784209	0.0609856	NM_183344	NM_183344	Progestin and adipoQ receptor family member VIII	Dr.88639	paqr8	20
8.81494	0.084066	7.67134	0.083291	2.21	Down	7.03761e-05	0.00346369	BI846235	BI846235	Protein phosphatase 1, regulatory (inhibitor) subunit 14A	Dr.14203	ppp1r14a	5
9.56147	0.057976	8.49359	0.125127	2.1	Down	0.000243685	0.0079375	BC092987	BC092987	Protein phosphatase 1, regulatory (inhibitor) subunit 14A	Dr.14203	ppp1r14a	5
7.37983	0.015262	6.08196	0.279991	2.46	Down	0.0035833	0.0390046	NM_199960	NM_199960	Protein tyrosine phosphatase, non-receptor type 6	Dr.80850	ptpn6	16
7.68013	0.029631	6.47664	0.236809	2.3	Down	0.00235028	0.0305629	AW232650	AW232650	Protein tyrosine phosphatase, non-receptor type 6	Dr.80850	ptpn6	16
5.84082	0.11816	4.14836	0.297247	3.23	Down	0.00184552	0.0265657	NM_199606	NM_199606	Purinergic receptor P2Y, G-protein coupled, 5	Dr.21116	p2ry5	2
6.37338	0.217386	4.82093	0.244402	2.93	Down	0.00317108	0.0364766	NM_130920	NM_130920	Retinol binding protein 4, plasma	Dr.1400	rbp4	12
16.1524	0.043396	14.8158	0.05996	2.53	Down	1.85581e-06	0.000419563	NM_130920	NM_130920	Retinol binding protein 4, plasma	Dr.1400	rbp4	12
15.8968	0.043316	14.6951	0.062862	2.3	Down	4.16621e-06	0.000654069	AJ236884	AJ236884	Retinol binding protein 4, plasma	Dr.1400	rbp4	12
9.15802	0.01755	7.82374	0.098159	2.52	Down	1.07848e-05	0.00113013	NM_199609	NM_199609	Retinol dehydrogenase 1, like	Dr.77202	rdh1l	9
9.34522	0.031863	8.03171	0.111309	2.49	Down	2.80882e-05	0.00194061	NM_199609	NM_199609	Retinol dehydrogenase 1, like	Dr.77202	rdh1l	9
9.85048	0.026718	8.57249	0.098232	2.43	Down	1.56319e-05	0.00140025	NM_199609	NM_199609	Retinol dehydrogenase 1, like	Dr.77202	rdh1l	9
9.16455	0.051641	7.88821	0.119024	2.42	Down	6.35925e-05	0.00325799	BI672318	BI672318	Retinol dehydrogenase 1, like	Dr.77202	rdh1l	9
10.3381	0.026487	9.30483	0.167648	2.05	Down	0.00089386	0.0174794	NM_201204	NM_201204	Rhomboid, veinlet-like 2 (Drosophila)	Dr.80707	rhbdl2	16
11.2409	0.098277	10.1334	0.155589	2.15	Down	0.000949185	0.0180928	AL715252	AL715252	Ribonucleotide reductase M2 polypeptide	Dr.75098	rrm2	20
7.71605	0.299268	6.35434	0.286596	2.57	Down	0.0166913	0.0847553	BC076056	BC076056	Saccharopine dehydrogenase a	Dr.77107	sccpdha	17
7.84689	0.282637	6.50717	0.308818	2.53	Down	0.0185946	0.0876466	AW019557	AW019557	Saccharopine dehydrogenase a	Dr.77107	sccpdha	17
4.38674	0.063459	2.71879	0.244107	3.18	Down	0.000575543	0.0131923	CF594793	CF594793	Senataxin	Dr.28430	setx	21
4.36328	0.086751	3.26441	0.246845	2.14	Down	0.00568662	0.0505286	NM_001004619	NM_001004619	Serine/threonine/tyrosine interacting-like 1	Dr.83459	styxl1	10
6.63618	0.092673	5.34007	0.049874	2.46	Down	1.74709e-05	0.0014976	BI842764	BI842764	Si:ch211-214p16.1	Dr.14186	si:ch211-214p16.1	17
7.8555	0.130808	6.8223	0.057432	2.05	Down	0.000354569	0.00987988	NM_001004524	NM_001004524	Si:ch211-214p16.1	Dr.14186	si:ch211-214p16.1	17
7.75777	0.116759	6.7458	0.064824	2.02	Down	0.000274576	0.00857863	NM_001004524	NM_001004524	Si:ch211-214p16.1	Dr.14186	si:ch211-214p16.1	17
14.1268	0.038368	11.9816	0.432192	4.42	Down	0.00259297	0.0325164	BI673470	BI673470	Si:ch211-237l4.2	Dr.48022	si:ch211-237l4.2	10
4.18394	0.112343	2.57197	0.37599	3.06	Down	0.0063018	0.0537457	AL723900	AL723900	Si:ch211-264e16.1	Dr.18002	si:ch211-264e16.1	18
6.15566	0.125758	5.1349	0.061462	2.03	Down	0.000338856	0.00963966	BM095607	BM095607	Si:ch73-189n23.1	Dr.62670	si:ch73-189n23.1	22
8.89052	0.06626	7.44925	0.10063	2.72	Down	2.06826e-05	0.00163531	BI840506	BI840506	Si:dkey-117n7.5	Dr.22027	si:dkey-117n7.5	4
9.35746	0.036989	7.9208	0.096601	2.71	Down	8.67718e-06	0.00098468	AI957801	AI957801	Si:dkey-117n7.5	Dr.22027	si:dkey-117n7.5	4
4.89667	0.159477	3.8615	0.335388	2.05	Down	0.0316851	0.116699	ENSDART00000024330	ENSDART00000024330	Si:dkey-177p2.3	-	-	-
5.40315	0.041306	4.00607	0.110282	2.63	Down	2.16985e-05	0.00168521	BC114297	BC114297	Si:dkey-22l11.1	Dr.89559	si:dkey-22l11.1	4
11.0285	0.039773	9.87273	0.230681	2.23	Down	0.00261095	0.0326421	BE201632	BE201632	Si:dkey-9a20.6	Dr.82226	si:dkey-9a20.6	4
9.85074	0.048623	8.80592	0.190509	2.06	Down	0.00180543	0.0262111	CA474410	CA474410	Si:dkey-9a20.6	Dr.82226	si:dkey-9a20.6	4
6.98479	0.091072	5.4791	0.261615	2.84	Down	0.00160927	0.024442	BC056738	BC056738	Si:dkeyp-89c11.1	Dr.114710	si:dkeyp-89c11.1	4
8.68987	0.200654	6.61614	0.289331	4.21	Down	0.00106302	0.0193049	AI544772	AI544772	Similar to Apolipoprotein A-IV	Dr.132329	LOC100004607	16
4.67433	0.210848	3.19852	0.252648	2.78	Down	0.00417104	0.0422438	AW078302	AW078302	Similar to carbonic anhydrase 14	Dr.80089	LOC566612	10
6.03059	0.265333	4.22701	0.605044	3.49	Down	0.0341883	0.122469	BI885477	BI885477	Similar to colony-stimulating factor 1 receptor a	Dr.150903	LOC568405	21
8.53171	0.082375	7.4882	0.27355	2.06	Down	0.0106725	0.072693	BI896258	BI896258	Similar to cytochrome P450 2R1	Dr.83690	LOC563369	7
7.69339	0.128851	6.41426	0.192162	2.43	Down	0.00147499	0.0232825	BM025955	BM025955	Similar to Heme-binding protein 2 (Protein SOUL) (Placental protein 23) (PP23)	Dr.86195	LOC100000079	3
7.76546	0.033747	6.64703	0.174025	2.17	Down	0.00073974	0.0154815	BM036580	BM036580	Similar to hemicentin 1	Dr.84866	LOC100005159	16
4.72328	0.149373	3.70979	0.130565	2.02	Down	0.00220282	0.0293819	BQ259957	BQ259957	Similar to mannose receptor, C type 2	Dr.94143	LOC100149803	Un
5.17238	0.082999	4.09513	0.248749	2.11	Down	0.00630018	0.0537423	BC096805	BC096805	Similar to Peroxisomal sarcosine oxidase (PSO) (L-pipecolate oxidase) (L-pipecolic acid oxidase)	Dr.89595	LOC558601	15
9.10342	0.06896	7.67783	0.111729	2.69	Down	3.61611e-05	0.00225958	BE017917	BE017917	Similar to protein phosphatase 1, regulatory (inhibitor) subunit 3C	Dr.1911	LOC564069	10
3.7191	0.077444	2.35288	0.150778	2.58	Down	0.000195182	0.00691154	AI793829	AI793829	Similar to quaking	Dr.99662	LOC100003489	17
11.0692	0.0462	9.83025	0.058724	2.36	Down	3.06836e-06	0.000550833	XM_689000	XM_689000	Similar to RAB GTPase activating protein 1-like	Dr.74482	LOC565728	2
7.83437	0.062381	6.42889	0.25995	2.65	Down	0.00190604	0.0271248	BG308601	BG308601	Similar to SH2 containing inositol-5-phosphatase	Dr.42034	LOC559103	6
7.38454	0.080895	6.37003	0.116131	2.02	Down	0.000372182	0.0101892	XM_695012	XM_695012	Similar to Tripartite motif-containing protein 16 (Estrogen-responsive B box protein)	Dr.110906	LOC571427	2
5.17051	0.064201	3.71508	0.306788	2.74	Down	0.00352746	0.0386766	NM_212902	Zgc:77173	solute carrier family 13 (sodium-dependent dicarboxylate transporter), member 3	Dr.88872	slc13a3	8
10.1902	0.091936	9.08479	0.260055	2.15	Down	0.00705837	0.0573803	BE201775	BE201775	Solute carrier family 6 (neurotransmitter transporter, GABA), member 11	Dr.75244	slc6a11	6
6.74495	0.179126	5.7442	0.279958	2	Down	0.0236685	0.0989454	AI793569	AI793569	Solute carrier family 6 (neurotransmitter transporter, GABA), member 11	Dr.75244	slc6a11	6
5.82015	0.093401	4.7903	0.104637	2.04	Down	0.000326417	0.0094128	BC096902	Zgc:113317	sulfotransferase family 3, cytosolic sulfotransferase	Dr.148713	sult3st2	22
6.3144	0.089055	5.30791	0.19226	2.01	Down	0.00315811	0.0364469	BC096902	Zgc:113317	sulfotransferase family 3, cytosolic sulfotransferase	Dr.148713	sult3st2	22
4.56894	0.133495	3.54738	0.270156	2.03	Down	0.0146739	0.0821038	NM_130915	NM_130915	T-box 5	Dr.81302	tbx5	5
7.02515	0.118699	3.40029	0.258123	12.34	Down	1.42291e-05	0.00134327	TC271103	TC271103	TC271103	-	-	-
12.679	0.26347	11.2215	0.507085	2.75	Down	0.043463	0.142469	TC289927	TC289927	TC289927	-	-	-
5.53443	0.062036	4.20387	0.084287	2.52	Down	1.45242e-05	0.00135561	TC291572	TC291572	TC291572	-	-	-
6.5774	0.048678	5.17902	0.219311	2.64	Down	0.000794585	0.0162262	TC293229	TC293229	TC293229	-	-	-
4.33886	0.08412	2.92418	0.332365	2.67	Down	0.00617245	0.0531078	AY389455	AY389455	Toll-like receptor 18	Dr.89702	tlr18	16
4.07995	0.137209	3.04539	0.259388	2.05	Down	0.0124342	0.079096	AY389453	AY389453	Toll-like receptor 8b	Dr.89704	tlr8b	10
6.14196	0.133064	4.00387	0.31041	4.4	Down	0.000726488	0.0152919	BI475920	BI475920	BI475920	Dr.85917	-	10
5.65104	0.142322	3.66639	0.214574	3.96	Down	0.000249964	0.00806854	BI880782	BI880782	BI880782	Dr.122943	-	15
8.99891	0.076816	7.28684	0.084259	3.28	Down	5.49662e-06	0.000756982	AI957504	AI957504	AI957504	Dr.122018	-	1
10.8892	0.059161	9.25262	0.33942	3.11	Down	0.00315892	0.0364469	BG307550	BG307550	BG307550	Dr.72342	-	4
10.3073	0.053891	8.76773	0.075469	2.91	Down	3.04682e-06	0.000549218	AW019238	AW019238	AW019238	Dr.132330	-	15
7.23518	0.084483	5.76523	0.041403	2.77	Down	4.35365e-06	0.00067149	ENSDART00000002874	ENSDART00000002874	ENSDART00000002874	-	-	-
4.08859	0.145277	2.65011	0.039054	2.71	Down	7.4722e-05	0.0035771	CN504014	CN504014	CN504014	Dr.133841	-	23
7.62664	0.168444	6.24291	0.131388	2.61	Down	0.00064312	0.014149	AI544779	AI544779	AI544779	Dr.77299	-	2
7.4063	0.07331	6.1254	0.253572	2.43	Down	0.00284387	0.0342602	EE203654	EE203654	EE203654	Dr.122931	-	5
5.98913	0.073744	4.92813	0.162032	2.09	Down	0.000999045	0.0186139	CN503180	CN503180	CN503180	Dr.91964	-	4
7.85091	0.164382	6.83504	0.100454	2.02	Down	0.00187731	0.0268995	AI641658	AI641658	AI641658	Dr.78496	-	5
9.01856	0.058881	8.01095	0.034351	2.01	Down	6.02794e-06	0.000795307	AW019720	AW019720	AW019720	Dr.122104	-	21
5.49935	0.205496	4.23776	0.178257	2.4	Down	0.00354952	0.038802	AW077788	AW077788	Transcribed locus, moderately similar to XP_001919879.1 PREDICTED: hypothetical protein LOC100004203 [Danio rerio]	Dr.80308	-	9
11.1555	0.060061	10.0234	0.082375	2.19	Down	3.17723e-05	0.00209176	AI957409	AI957409	Transcribed locus, strongly similar to XP_692940.3 PREDICTED: similar to Mki67 protein [Danio rerio]	Dr.105829	-	6
7.36559	0.13091	6.28357	0.180078	2.12	Down	0.00282256	0.0340691	AI667267	AI667267	Transcribed locus, weakly similar to NP_001078970.1 protein phosphatase 1, regulatory subunit 3D [Mus musculus]	Dr.131277	-	24
4.18663	0.130355	3.00581	0.329575	2.27	Down	0.0157732	0.0831622	AI667622	AI667622	Transcribed locus, weakly similar to XP_001517822.1 PREDICTED: hypothetical protein, partial [Ornithorhynchus anatinus]	Dr.78672	-	*
8.93256	0.094111	7.78897	0.194297	2.21	Down	0.00183483	0.0264901	NM_001005946	Zgc:103681	transmembrane protein 120A	Dr.91458	tmem120a	15
5.14187	0.077832	3.95673	0.295473	2.27	Down	0.00818319	0.0625455	ENSDART00000015197	ENSDART00000015197	Tubulin, alpha 1	-	-	-
5.93247	0.075684	4.25359	0.241482	3.2	Down	0.000565773	0.0130715	AA658598	Zgc:136816	Tumor necrosis factor, alpha-induced protein 8, like 2a	Dr.825	tnfaip8l2a	19
4.90037	0.145404	3.72494	0.291139	2.26	Down	0.0112048	0.0745196	BC117652	Zgc:136816	tumor necrosis factor, alpha-induced protein 8, like 2a	Dr.825	tnfaip8l2a	19
7.12968	0.090995	6.10472	0.119887	2.03	Down	0.000491507	0.0119991	NM_130985	NM_130985	Twist3	Dr.8299	twist3	23
4.97973	0.152633	3.51286	0.358899	2.76	Down	0.00938577	0.0676303	U93475	U93475	U93475	-	-	-
6.80468	0.121608	5.41309	0.130355	2.62	Down	0.000233104	0.00770033	NM_213422	NM_213422	UDP glucuronosyltransferase 1 family a, b	Dr.39930	ugt1ab	9
7.60473	0.081291	6.47629	0.152954	2.19	Down	0.000623663	0.0138822	BF717454	BF717454	UDP glucuronosyltransferase 1 family a, b	Dr.39930	ugt1ab	9
11.9912	0.070094	10.7801	0.31635	2.32	Down	0.00964883	0.0688127	AI588307	AI588307	Versican b	Dr.77767	vcanb	10
12.1678	0.040344	11.1162	0.294701	2.07	Down	0.0122836	0.0785599	NM_214688	NM_214688	Versican b	Dr.77767	vcanb	10
4.06331	0.107986	2.83281	0.333883	2.35	Down	0.0127238	0.0798351	NM_130951	NM_130951	Wingless-type MMTV integration site family, member 1	Dr.85371	wnt1	23
11.8108	0.036519	10.7527	0.134558	2.08	Down	0.000272353	0.00854577	NM_131076	NM_131076	Wingless-type MMTV integration site family, member 11, related	Dr.76466	wnt11r	10
10.0397	0.133084	8.98222	0.211266	2.08	Down	0.00546931	0.0495086	BE605402	BE605402	Wu:fb08e07	Dr.2877	wu:fb08e07	3
6.53049	0.119238	5.50915	0.185244	2.03	Down	0.00355511	0.0388535	CN504831	CN504831	Wu:fb08e07	Dr.2877	wu:fb08e07	3
9.20079	0.095658	7.95847	0.200618	2.37	Down	0.00139422	0.0225603	AI384918	AI384918	Wu:fb09h07	Dr.23437	wu:fb09h07	15
10.9443	0.067419	9.50104	0.230557	2.72	Down	0.000957573	0.0181757	AI588337	AI588337	Wu:fb99e06	Dr.77781	wu:fb99e06	10
9.60929	0.042774	8.53982	0.164864	2.1	Down	0.00075882	0.015748	AW115973	AW115973	Wu:fd16d01	Dr.6236	wu:fd16d01	6
7.24376	0.054135	6.00919	0.146083	2.35	Down	0.000214443	0.00725907	AW154501	AW154501	Wu:fi27h03	Dr.7737	wu:fi27h03	11
8.85046	0.101499	7.18136	0.261199	3.18	Down	0.00100225	0.0186538	BC092993	Zgc:110712	Zgc:110712	Dr.33453	zgc:110712	11
6.15211	0.15411	4.51293	0.256092	3.11	Down	0.00153723	0.0238133	BI886160	Zgc:110712	Zgc:110712	Dr.33453	zgc:110712	11
7.13335	0.080403	5.51556	0.247855	3.07	Down	0.000805546	0.0163259	AI477935	Zgc:110712	Zgc:110712	Dr.33453	zgc:110712	11
7.91441	0.078849	6.86912	0.276894	2.06	Down	0.0109558	0.0735839	AY394973	Zgc:123116	Zgc:123116	Dr.25994	zgc:123116	22
12.8031	0.226054	11.6651	0.130434	2.2	Down	0.00476846	0.0457452	BE016992	Zgc:136930	Zgc:136930	Dr.104779	zgc:136930	2
5.08561	0.174126	3.83338	0.212622	2.38	Down	0.00386529	0.0405483	NM_001075109	Zgc:152774	Zgc:152774	Dr.90976	zgc:152774	Un
10.7003	0.047169	9.40816	0.11642	2.45	Down	4.92862e-05	0.00274318	NM_199859	Zgc:55418	Zgc:55418	Dr.150659	zgc:55418	22
4.46854	0.140669	2.72827	0.2311	3.34	Down	0.000667437	0.0145022	NM_201334	Zgc:64065	Zgc:64065	Dr.152081	zgc:64065	6
9.85491	0.148817	11.6648	0.208245	3.51	Up	0.000400853	0.0106414	NM_213397	NM_213397	6-phosphofructo-2-kinase/fructose-2,6-biphosphatase 3	Dr.78868	pfkfb3	4
9.66671	0.118473	11.4748	0.18605	3.5	Up	0.000177655	0.00650928	AW115515	AW115515	6-phosphofructo-2-kinase/fructose-2,6-biphosphatase 3	Dr.78868	pfkfb3	4
7.67413	0.111466	9.46883	0.173715	3.47	Up	0.00012779	0.00525216	CD758383	CD758383	6-phosphofructo-2-kinase/fructose-2,6-biphosphatase 3	Dr.78868	pfkfb3	4
9.7622	0.147528	10.7653	0.131154	2	Up	0.00226143	0.0297917	NM_200637	NM_200637	A disintegrin and metalloproteinase domain 8a	Dr.86401	adam8a	13
5.8031	0.099022	6.80688	0.138379	2.01	Up	0.00105413	0.0192152	AA494811	AA494811	AA494811	-	-	-
8.85803	0.033728	10.7145	0.085785	3.62	Up	9.73029e-07	0.000299054	AA495102	AA495102	AA495102	-	-	-
8.93056	0.135658	12.3743	0.217565	10.88	Up	0.00017773	0.00650928	BC045371	BC045371	Activating transcription factor 3	Dr.77523	atf3	20
7.7443	0.138439	11.1603	0.19116	10.67	Up	6.81861e-06	0.000855823	BC045371	BC045371	Activating transcription factor 3	Dr.77523	atf3	20
7.74766	0.118686	11.1214	0.198405	10.37	Up	6.49886e-06	0.000839662	BC045371	BC045371	Activating transcription factor 3	Dr.77523	atf3	20
9.11095	0.10352	12.4343	0.168167	10.01	Up	2.81216e-06	0.000523413	BC045371	BC045371	Activating transcription factor 3	Dr.77523	atf3	20
8.65933	0.08248	11.9382	0.160335	9.71	Up	1.78057e-06	0.00041106	BC045371	BC045371	Activating transcription factor 3	Dr.77523	atf3	20
8.69095	0.072538	11.9612	0.154744	9.65	Up	1.31757e-06	0.000348491	BC045371	BC045371	Activating transcription factor 3	Dr.77523	atf3	20
8.73354	0.073526	11.9682	0.158552	9.41	Up	1.60462e-06	0.000380519	NM_200964	NM_200964	Activating transcription factor 3	Dr.77523	atf3	20
7.44982	0.1295	10.063	0.217694	6.12	Up	4.84827e-05	0.00273102	AW422298	AW422298	Activating transcription factor 3	Dr.77523	atf3	20
8.8515	0.065682	12.0194	0.256896	8.99	Up	2.08344e-05	0.00163828	AW154548	Zgc:113194	acyl-CoA synthetase short-chain family member 1	Dr.75261	acss1	17
3.46168	0.085973	4.84358	0.117492	2.61	Up	7.79152e-05	0.00368964	AW154548	Zgc:113194	acyl-CoA synthetase short-chain family member 1	Dr.75261	acss1	17
10.8061	0.091228	12.0251	0.031611	2.33	Up	1.51235e-05	0.00137439	NM_001002646	NM_001002646	Adenosine deaminase	Dr.88169	ada	23
5.37719	0.39354	6.79035	0.297122	2.66	Up	0.0285834	0.109684	BG306391	BG306391	ADP-ribosylation factor-like 3, like 2	Dr.81947	arl3l2	14
5.0582	0.358246	6.464	0.343319	2.65	Up	0.0298336	0.112469	NM_200719	NM_200719	ADP-ribosylation factor-like 3, like 2	Dr.81947	arl3l2	14
3.50078	0.333031	7.70408	0.347665	18.42	Up	0.000124891	0.00516096	AI384619	AI384619	AI384619	-	-	-
3.64748	0.140791	5.43461	0.039541	3.45	Up	1.82727e-05	0.00151909	AI436958	AI436958	AI436958	-	-	-
8.77903	0.03284	9.81921	0.068986	2.06	Up	9.75003e-06	0.00106915	AI584414	AI584414	AI584414	-	-	-
11.6572	0.050286	12.7239	0.042505	2.09	Up	3.51949e-06	0.00059294	AI584430	AI584430	AI584430	-	-	-
9.70425	0.024382	12.6789	0.207383	7.86	Up	7.48225e-06	0.000907881	AI617260	AI617260	AI617260	-	-	-
3.64519	0.067361	6.74661	0.182702	8.58	Up	3.88865e-06	0.000623936	AL929435	AL929435	AL929435	-	-	-
3.80932	0.256497	6.85321	0.169326	8.25	Up	6.12019e-05	0.00319299	AL929435	AL929435	AL929435	-	-	-
3.92134	0.182649	6.75226	0.161674	7.12	Up	2.46354e-05	0.00181584	AL929435	AL929435	AL929435	-	-	-
4.36445	0.182201	7.12997	0.168508	6.8	Up	3.11448e-05	0.0020639	AL929435	AL929435	AL929435	-	-	-
4.56568	0.127602	7.24131	0.151578	6.39	Up	1.02238e-05	0.00109088	AL929435	AL929435	AL929435	-	-	-
6.64246	0.107398	9.00272	0.156499	5.13	Up	1.65192e-05	0.00144718	AL929435	AL929435	AL929435	-	-	-
6.2717	0.0662	8.44285	0.126626	4.5	Up	5.12687e-06	0.000726379	AL929435	AL929435	AL929435	-	-	-
5.51435	0.107134	7.57803	0.169167	4.18	Up	4.87559e-05	0.00273102	AL929435	AL929435	AL929435	-	-	-
7.62717	0.145332	9.43567	0.162742	3.5	Up	0.000167043	0.0062798	AL929435	AL929435	AL929435	-	-	-
6.51083	0.105944	8.27997	0.147716	3.41	Up	6.75991e-05	0.00338019	AL929435	AL929435	AL929435	-	-	-
7.18972	0.123827	8.59175	0.12644	2.64	Up	0.000214789	0.00725956	AL929435	AL929435	AL929435	-	-	-
4.81339	0.145451	8.41138	0.220014	12.11	Up	9.63541e-06	0.00106385	NM_001003729	Zgc:92137	Amylase, alpha 2a (pancreatic) homolog	Dr.33934	amy2a	2
3.30534	0.170043	6.78003	0.192553	11.12	Up	1.01266e-05	0.00109088	NM_001003729	Zgc:92137	Amylase, alpha 2a (pancreatic) homolog	Dr.33934	amy2a	2
8.05257	0.042547	9.09558	0.032603	2.06	Up	1.19321e-06	0.000330799	BC125932	Zgc:154007	angiomotin like 2b	Dr.42522	amotl2b	2
12.5616	0.030358	13.7358	0.0333	2.26	Up	2.10624e-07	0.000124125	NM_001006073	NM_001006073	Angiopoietin-like 7	Dr.82189	angptl7	8
11.652	0.069373	12.6802	0.084252	2.04	Up	8.13172e-05	0.00379919	BE202096	BE202096	Angiopoietin-like 7	Dr.82189	angptl7	8
10.2245	0.177817	11.9887	0.348859	3.4	Up	0.00408063	0.0417283	NM_198063	NM_198063	Angiotensinogen	Dr.3585	agt	13
10.2146	0.140565	11.8448	0.312153	3.1	Up	0.00311972	0.03619	BG727310	BG727310	Angiotensinogen	Dr.3585	agt	13
7.2193	0.108943	8.33545	0.072841	2.17	Up	0.000143521	0.00565857	BM101533	Zgc:56706	ankyrin repeat domain 22	Dr.85461	ankrd22	12
7.85166	0.143504	8.89301	0.130569	2.06	Up	0.00171611	0.0254765	NM_200274	Zgc:56706	ankyrin repeat domain 22	Dr.85461	ankrd22	12
13.3298	0.118989	14.8069	0.028005	2.78	Up	1.95032e-05	0.00157551	NM_181761	NM_181761	Annexin A2a	Dr.75997	anxa2a	25
13.2372	0.081937	14.6032	0.032605	2.58	Up	4.57903e-06	0.000684508	AI883512	AI883512	Annexin A2a	Dr.75997	anxa2a	25
6.05831	0.167476	8.05517	0.328109	3.99	Up	0.0016318	0.0246644	NM_001002349	NM_001002349	Aquaporin 10	Dr.111731	aqp10	16
2.89443	0.175393	5.00906	0.060324	4.33	Up	2.72999e-05	0.00191025	CF549987	Zgc:73293	ATP synthase, H+ transporting, mitochondrial Fo complex, subunit C2 (subunit 9)	Dr.2860	atp5g2	3
2.8553	0.252036	6.94753	0.306802	17.06	Up	4.87468e-05	0.00273102	NM_001006594	NM_001006594	ATP-binding cassette, sub-family B (MDR/TAP), member 3 like 1	Dr.88570	abcb3l1	19
2.73722	0.144808	6.07983	0.259156	10.14	Up	2.93381e-05	0.0019848	AF032394	AF032394	ATP-binding cassette, sub-family B (MDR/TAP), member 3 like 1	Dr.88570	abcb3l1	19
3.33244	0.230471	5.87603	0.32358	5.83	Up	0.00068411	0.0146892	AW019087	AW019087	AW019087	-	-	-
4.58122	0.192634	7.73314	0.300185	8.89	Up	0.00011669	0.0049227	AW019835	AW019835	AW019835	-	-	-
2.90123	0.32672	5.1178	0.20709	4.65	Up	0.00122619	0.0209757	AW058739	AW058739	AW058739	-	-	-
6.37051	0.06133	8.03388	0.101533	3.17	Up	8.20355e-06	0.000960399	AW058924	AW058924	AW058924	-	-	-
8.87639	0.175941	10.4865	0.481386	3.05	Up	0.02003	0.0905629	AW115990	AW115990	AW115990	-	-	-
6.97432	0.097726	8.87855	0.098251	3.74	Up	9.23534e-06	0.00103727	AW128554	AW128554	AW128554	-	-	-
6.41798	0.158568	7.69534	0.158184	2.42	Up	0.00125668	0.0212953	AW174754	AW174754	AW174754	-	-	-
5.50569	0.171273	6.639	0.264568	2.19	Up	0.011423	0.0753251	AW184660	AW184660	AW184660	-	-	-
1.15121	0.07428	4.99756	0.14152	14.38	Up	3.3822e-07	0.000168353	AW280134	AW280134	AW280134	-	-	-
5.85471	0.090231	7.349	0.064108	2.82	Up	1.02402e-05	0.00109088	AW420559	AW420559	AW420559	-	-	-
6.87924	0.061207	8.93311	0.076507	4.15	Up	7.67648e-07	0.000266868	NM_212838	NM_212838	B-cell linker	Dr.33330	blnk	13
7.42018	0.167269	11.0349	0.242254	12.25	Up	1.77797e-05	0.00150714	BC083439	BC083439	BC083439	-	-	-
7.81324	0.19887	9.18905	0.276032	2.6	Up	0.00677199	0.0559079	BE016163	BE016163	BE016163	-	-	-
5.41404	0.089693	6.85896	0.073039	2.72	Up	1.60888e-05	0.00142659	BE016401	BE016401	BE016401	-	-	-
5.66799	0.043321	7.36592	0.019662	3.24	Up	3.22567e-08	5.92194e-05	BE201526	BE201526	BE201526	-	-	-
8.48453	0.148405	10.5979	0.149571	4.33	Up	5.69358e-05	0.00304885	BE557147	BE557147	BE557147	-	-	-
9.16216	0.029472	10.9849	0.225673	3.54	Up	0.000202208	0.00703519	BE693151	BE693151	BE693151	-	-	-
4.96577	0.063444	6.00869	0.124634	2.06	Up	0.000299811	0.00899787	AW343084	Zgc:158609	Beta-1,4-N-acetyl-galactosaminyl transferase 1a	Dr.42820	b4gaint1a	23
9.84431	0.062602	11.2929	0.100002	2.73	Up	1.77784e-05	0.00150714	NM_213126	Zgc:64161	Beta-2 microglobulin	Dr.77427	b2m	8
9.91524	0.094819	11.2738	0.138446	2.56	Up	0.000190363	0.00680693	NM_213126	Zgc:64161	Beta-2 microglobulin	Dr.77427	b2m	8
6.52013	0.239105	7.74108	0.19093	2.33	Up	0.0071983	0.0579928	BF717552	Zgc:64161	Beta-2 microglobulin	Dr.77427	b2m	8
1.77473	0.168882	5.31175	0.156525	11.61	Up	4.8105e-06	0.00070473	NM_131163	NM_131163	Beta-2-microglobulin	Dr.51646	b2m	4
8.12332	0.045188	11.4069	0.018374	9.74	Up	7.23186e-10	9.82881e-06	NM_131163	NM_131163	Beta-2-microglobulin	Dr.51646	b2m	4
7.42871	0.035363	10.7066	0.034616	9.7	Up	7.9631e-10	9.82881e-06	NM_131163	NM_131163	Beta-2-microglobulin	Dr.51646	b2m	4
6.78907	0.050643	10.0604	0.015615	9.66	Up	1.21496e-09	9.82881e-06	NM_131163	NM_131163	Beta-2-microglobulin	Dr.51646	b2m	4
8.6873	0.034902	11.78	0.025536	8.53	Up	5.03082e-10	9.82881e-06	NM_131163	NM_131163	Beta-2-microglobulin	Dr.51646	b2m	4
5.26793	0.048009	8.34783	0.06809	8.46	Up	2.61456e-08	5.20571e-05	NM_131163	NM_131163	Beta-2-microglobulin	Dr.51646	b2m	4
8.50178	0.036368	11.5394	0.034913	8.21	Up	1.40448e-09	9.82881e-06	L05383	L05383	Beta-2-microglobulin	Dr.51646	b2m	4
5.58924	0.07427	8.52589	0.054857	7.66	Up	6.42072e-08	7.40123e-05	NM_131163	NM_131163	Beta-2-microglobulin	Dr.51646	b2m	4
4.38601	0.184666	7.25198	0.023498	7.29	Up	4.74696e-06	0.000702471	NM_131163	NM_131163	Beta-2-microglobulin	Dr.51646	b2m	4
6.42052	0.048646	9.23995	0.039339	7.06	Up	7.99529e-09	2.69398e-05	NM_131163	NM_131163	Beta-2-microglobulin	Dr.51646	b2m	4
7.48149	0.025555	10.2662	0.039549	6.89	Up	1.57071e-09	9.82881e-06	NM_131163	NM_131163	Beta-2-microglobulin	Dr.51646	b2m	4
6.38267	0.060881	9.15248	0.03879	6.82	Up	2.09294e-08	4.76893e-05	NM_131163	NM_131163	Beta-2-microglobulin	Dr.51646	b2m	4
7.45688	0.042165	10.2012	0.058077	6.7	Up	2.13629e-08	4.76893e-05	NM_131163	NM_131163	Beta-2-microglobulin	Dr.51646	b2m	4
5.4521	0.191773	6.99847	0.169724	2.92	Up	0.000932821	0.0178977	BG303282	BG303282	BG303282	-	-	-
7.64321	0.08817	10.2747	0.449022	6.2	Up	0.00120367	0.0207822	BG303673	BG303673	BG303673	-	-	-
6.50196	0.108788	7.78909	0.09414	2.44	Up	0.000108848	0.00466237	BG305757	BG305757	BG305757	-	-	-
4.37785	0.438306	5.85269	0.057553	2.78	Up	0.0156849	0.0830345	BG306460	BG306460	BG306460	-	-	-
7.10402	0.05074	9.56579	0.079586	5.51	Up	2.09515e-07	0.000124125	BG727259	BG727259	BG727259	-	-	-
5.70435	0.072834	6.73099	0.041478	2.04	Up	1.80316e-05	0.0015131	BI706566	BI706566	BI706566	-	-	-
3.46962	0.148312	5.85518	0.217919	5.23	Up	0.000102037	0.00446062	BI842572	BI842572	BI842572	-	-	-
3.33284	0.045155	4.97875	0.240718	3.13	Up	0.000527899	0.0125263	BI846237	BI846237	BI846237	-	-	-
3.77602	0.152276	7.11321	0.10433	10.11	Up	1.84283e-06	0.000419563	BI867416	BI867416	BI867416	-	-	-
7.34383	0.033061	8.46359	0.086539	2.17	Up	1.94719e-05	0.00157551	BI877858	BI877858	BI877858	-	-	-
4.31321	0.069867	6.0349	0.233248	3.3	Up	0.000400909	0.0106414	BI888241	BI888241	BI888241	-	-	-
1.61807	0.346624	4.42704	0.103526	7.01	Up	0.000240007	0.00786903	BI892128	BI892128	BI892128	-	-	-
7.47005	0.194509	8.92904	0.222185	2.75	Up	0.00260194	0.0325636	BM036334	BM036334	BM036334	-	-	-
8.90887	0.074306	9.98691	0.058615	2.11	Up	2.74424e-05	0.00191411	BM072611	BM072611	BM072611	-	-	-
2.80044	0.416939	5.02771	0.114194	4.68	Up	0.00211066	0.0287658	AI641626	Zgc:175192	breast cancer anti-estrogen resistance 1	Dr.75362	bcar1	18
4.89863	0.151886	7.15097	0.148572	4.76	Up	4.14902e-05	0.00247601	XM_678024	XM_678024	btbd2	-	-	-
4.7671	0.074839	5.79619	0.060665	2.04	Up	3.97145e-05	0.00240944	AI722733	AI722733	C3orf58 homolog (H. sapiens), a	Dr.78776	c3orf58a	2
5.63237	0.152066	6.7265	0.115352	2.13	Up	0.00122372	0.0209678	CK236568	CK236568	C6orf83 homolog (H. sapiens)	Dr.84358	sft2d1	13
6.59555	0.035281	8.59446	0.109968	4	Up	2.3832e-06	0.0004879	BG737983	BG737983	Calcium binding and coiled-coil domain 2	Dr.117434	calcoco2	12
6.19235	0.126844	7.86819	0.443808	3.2	Up	0.0109562	0.0735839	NM_001002217	NM_001002217	Carboxypeptidase A4	Dr.77135	cpa4	25
7.59696	0.074817	8.92702	0.335202	2.51	Up	0.00824075	0.0627743	AI496860	AI496860	Carboxypeptidase A4	Dr.77135	cpa4	25
6.58454	0.11729	7.97226	0.174143	2.62	Up	0.000577221	0.0132032	NM_194399	NM_194399	CASP8 and FADD-like apoptosis regulator	Dr.82387	cflar	11
6.68045	0.051648	7.82151	0.147352	2.21	Up	0.00033497	0.00956498	AF448261	AF448261	CASP8 and FADD-like apoptosis regulator	Dr.82387	cflar	11
6.31291	0.076371	7.50136	0.122138	2.28	Up	0.00017143	0.00636682	AF273220	AF273220	Caspase 8, apoptosis-related cysteine peptidase	Dr.10334	casp8	6
8.34932	0.071169	9.51516	0.096007	2.24	Up	6.66986e-05	0.00335314	NM_131510	NM_131510	Caspase 8, apoptosis-related cysteine peptidase	Dr.10334	casp8	6
8.72629	0.128445	9.803	0.095566	2.11	Up	0.000525736	0.0125111	BI840078	BI840078	Caspase recruitment domain-like	Dr.84556	DKEY-1O2.6	5
11.3851	0.037461	12.3907	0.117501	2.01	Up	0.000183079	0.00664408	NM_214722	NM_214722	Cathepsin C	Dr.32463	ctsc	15
12.6013	0.027388	15.1533	0.130717	5.86	Up	1.32863e-06	0.000348491	AW019436	AW019436	CCAAT/enhancer binding protein (C/EBP), beta	Dr.79988	cebpb	8
11.7181	0.04969	14.0673	0.152421	5.1	Up	6.34191e-06	0.000821878	NM_131884	NM_131884	CCAAT/enhancer binding protein (C/EBP), beta	Dr.79988	cebpb	8
12.4098	0.058981	15.4675	0.028058	8.33	Up	6.367e-09	2.67408e-05	BE017827	BE017827	CCAAT/enhancer binding protein (C/EBP), delta	Dr.1280	cebpd	24
11.5457	0.106842	14.5954	0.048827	8.28	Up	2.15362e-07	0.000124125	NM_131887	NM_131887	CCAAT/enhancer binding protein (C/EBP), delta	Dr.1280	cebpd	24
9.48673	0.285136	10.7366	0.274081	2.38	Up	0.0195584	0.0894745	XM_001344540	XM_001344540.1	cccl100005661	-	-	-
6.12024	0.108306	8.45294	0.139629	5.04	Up	1.16708e-05	0.00119443	BC091986	BC091986	CDNA clone IMAGE:7148352	Dr.135386	-	24
8.80645	0.345985	11.0925	0.13555	4.88	Up	0.000845394	0.0168859	AW174620	AW174620	CDNA clone IMAGE:7402628	Dr.140304	-	20
11.037	0.062463	12.1577	0.026361	2.17	Up	3.12514e-06	0.000554212	NM_001007426	Zgc:101711	cell cycle progression 1	Dr.91535	ccpg1	18
1.30454	0.064219	6.19164	0.125257	29.59	Up	3.80381e-08	5.92194e-05	CO813013	CO813013	Chemokine CCL-C24a	Dr.133624	LOC563152	24
2.71793	0.258813	6.56584	0.091739	14.4	Up	8.23645e-06	0.000960399	CO813013	CO813013	Chemokine CCL-C24a	Dr.133624	LOC563152	24
4.15102	0.152728	7.43018	0.063084	9.71	Up	1.06229e-06	0.000312293	CO813013	CO813013	Chemokine CCL-C24a	Dr.133624	LOC563152	24
6.62132	0.099798	11.0528	0.202399	21.58	Up	1.13035e-06	0.000318188	BQ479531	BQ479531	Chemokine CCL-C5a	Dr.133987	CH211-89F7.4	5
7.52893	0.111231	11.7542	0.180074	18.7	Up	1.02547e-06	0.000305569	BQ479531	BQ479531	Chemokine CCL-C5a	Dr.133987	CH211-89F7.4	5
7.77712	0.072503	11.6335	0.176629	14.48	Up	9.56826e-07	0.000297247	BQ479531	BQ479531	Chemokine CCL-C5a	Dr.133987	CH211-89F7.4	5
1.28712	0.064632	4.45263	0.310523	8.97	Up	5.85771e-05	0.00311013	LOLO1720	LOLO1720	Chemokine CCL-C5a	-	-	-
8.38225	0.044057	12.4083	0.109115	16.29	Up	4.15237e-08	5.99691e-05	CN507361	CN507361	Chemokine CXCL-C13d	Dr.92011	LOC100003911	13
8.25636	0.022321	12.1642	0.100066	15.01	Up	2.17744e-08	4.76893e-05	CN507361	CN507361	Chemokine CXCL-C13d	Dr.92011	LOC100003911	13
9.50251	0.034235	13.2579	0.125983	13.51	Up	1.16895e-07	9.73864e-05	CN507361	CN507361	Chemokine CXCL-C13d	Dr.92011	LOC100003911	13
9.54289	0.05861	13.2509	0.139086	13.07	Up	2.99107e-07	0.000156067	CN507361	CN507361	Chemokine CXCL-C13d	Dr.92011	LOC100003911	13
8.35646	0.025537	12.0511	0.100613	12.95	Up	3.27887e-08	5.92194e-05	CN507361	CN507361	Chemokine CXCL-C13d	Dr.92011	LOC100003911	13
9.66732	0.030789	13.3079	0.133608	12.47	Up	1.88374e-07	0.000124125	CN507361	CN507361	Chemokine CXCL-C13d	Dr.92011	LOC100003911	13
10.1855	0.047805	13.1698	0.126274	7.91	Up	5.6072e-07	0.000225332	CN507361	CN507361	Chemokine CXCL-C13d	Dr.92011	LOC100003911	13
4.19299	0.249126	9.21011	0.207265	32.38	Up	4.59433e-06	0.000684508	LOLO1780	LOLO1780	Chemokine CXCL-C1c	-	-	-
9.1738	0.072749	14.1647	0.209998	31.8	Up	5.10166e-07	0.00022053	CN170399	CN170399	Chemokine CXCL-C1c	Dr.113696	LOC795785	1
7.65139	0.112629	12.272	0.206692	24.6	Up	1.13287e-06	0.000318188	CN170399	CN170399	Chemokine CXCL-C1c	Dr.113696	LOC795785	1
2.00559	0.257067	6.316	0.169252	19.84	Up	8.26588e-06	0.000960399	LOLO1782	LOLO1782	Chemokine CXCL-C1c	-	-	-
8.95014	0.026965	13.0419	0.210104	17.05	Up	1.24609e-06	0.00033902	CN170399	CN170399	Chemokine CXCL-C1c	Dr.113696	LOC795785	1
4.31038	0.156185	7.19917	0.219909	7.41	Up	3.91212e-05	0.00239333	LOLO1781	LOLO1781	Chemokine CXCL-C1c	-	-	-
8.83325	0.0836	11.0276	0.137038	4.58	Up	9.5211e-06	0.00105851	BM529046	BM529046	Chemokine CXCL-C5c	Dr.111760	LOC567537	5
7.59614	0.102823	9.45502	0.202633	3.63	Up	0.000179711	0.00655443	BM529046	BM529046	Chemokine CXCL-C5c	Dr.111760	LOC567537	5
7.33712	0.152553	9.14672	0.202269	3.51	Up	0.000379472	0.0103164	BM529046	BM529046	Chemokine CXCL-C5c	Dr.111760	LOC567537	5
3.52708	0.518295	5.55833	0.473652	4.09	Up	0.0275847	0.107633	CK864827	Zgc:173927	Chitinase, acidic homolog	Dr.120385	chia	23
3.80491	0.307996	5.57204	0.498727	3.4	Up	0.0235565	0.0986376	CK864827	Zgc:173927	Chitinase, acidic homolog	Dr.120385	chia	23
3.91996	0.074588	5.53313	0.480834	3.06	Up	0.0160985	0.0835899	CK864827	Zgc:173927	Chitinase, acidic homolog	Dr.120385	chia	23
1.47711	0.071848	4.63223	0.070114	8.91	Up	6.8937e-08	7.54637e-05	BC054942	Zgc:63792	Chitinase, acidic homolog	Dr.75976	chia	23
3.81362	0.279455	5.69627	0.494218	3.69	Up	0.0160853	0.0835879	BC054942	Zgc:63792	Chitinase, acidic homolog	Dr.75976	chia	23
5.1638	0.075182	6.82996	0.493718	3.17	Up	0.0156843	0.0830345	BC054942	Zgc:63792	Chitinase, acidic homolog	Dr.75976	chia	23
5.7811	0.090429	7.44591	0.511481	3.17	Up	0.0184791	0.087403	BC054942	Zgc:63792	Chitinase, acidic homolog	Dr.75976	chia	23
5.80072	0.122407	7.43756	0.477154	3.11	Up	0.0159483	0.0833841	BC054942	Zgc:63792	Chitinase, acidic homolog	Dr.75976	chia	23
6.89347	0.01277	8.51433	0.487945	3.08	Up	0.0159909	0.0833841	BC054942	Zgc:63792	Chitinase, acidic homolog	Dr.75976	chia	23
4.98613	0.060648	6.54684	0.458878	2.95	Up	0.0150087	0.0821574	BC054942	Zgc:63792	Chitinase, acidic homolog	Dr.75976	chia	23
6.25495	0.086937	7.79726	0.500513	2.91	Up	0.0229205	0.0971661	BC054942	Zgc:63792	Chitinase, acidic homolog	Dr.75976	chia	23
4.27678	0.081867	5.80293	0.479061	2.88	Up	0.020063	0.0906188	BC054942	Zgc:63792	Chitinase, acidic homolog	Dr.75976	chia	23
6.79378	0.068989	8.26867	0.464456	2.78	Up	0.0200408	0.0905746	BC054942	Zgc:63792	Chitinase, acidic homolog	Dr.75976	chia	23
4.21655	0.175342	5.54779	0.432989	2.52	Up	0.029192	0.11094	BC054942	Zgc:63792	Chitinase, acidic homolog	Dr.75976	chia	23
4.15525	0.158056	6.44028	0.55595	4.87	Up	0.00750765	0.0594035	BC046004	Zgc:65788	Chitinase, acidic homolog	Dr.77223	chia	23
5.1947	0.109043	7.26508	0.52987	4.2	Up	0.00868797	0.0647209	BC046004	Zgc:65788	Chitinase, acidic homolog	Dr.77223	chia	23
4.0149	0.29276	6.08006	0.620502	4.18	Up	0.0237004	0.0989977	BC046004	Zgc:65788	Chitinase, acidic homolog	Dr.77223	chia	23
6.88368	0.096929	8.90542	0.548501	4.06	Up	0.0109693	0.0736058	BC046004	Zgc:65788	Chitinase, acidic homolog	Dr.77223	chia	23
7.42264	0.099842	9.4203	0.552959	3.99	Up	0.0119967	0.0775817	BC046004	Zgc:65788	Chitinase, acidic homolog	Dr.77223	chia	23
7.45036	0.119564	9.42951	0.565389	3.94	Up	0.014061	0.0817453	BC046004	Zgc:65788	Chitinase, acidic homolog	Dr.77223	chia	23
7.43232	0.121375	9.37192	0.575524	3.84	Up	0.0164566	0.0842311	BC046004	Zgc:65788	Chitinase, acidic homolog	Dr.77223	chia	23
7.46453	0.118052	9.40406	0.560327	3.84	Up	0.0147289	0.0821038	BC046004	Zgc:65788	Chitinase, acidic homolog	Dr.77223	chia	23
6.59232	0.098218	8.51267	0.528798	3.79	Up	0.0117773	0.0766779	AW019171	Zgc:65788	Chitinase, acidic homolog	Dr.77223	chia	23
6.98599	0.077294	8.89669	0.557742	3.76	Up	0.014615	0.0820995	BC046004	Zgc:65788	Chitinase, acidic homolog	Dr.77223	chia	23
6.69543	0.076461	8.60077	0.527491	3.75	Up	0.0117175	0.0764579	BC046004	Zgc:65788	Chitinase, acidic homolog	Dr.77223	chia	23
6.98316	0.102128	8.84794	0.515305	3.64	Up	0.0120755	0.0778889	BC046004	Zgc:65788	Chitinase, acidic homolog	Dr.77223	chia	23
5.41188	0.163482	7.17428	0.460659	3.39	Up	0.0112916	0.0748608	BC046004	Zgc:65788	Chitinase, acidic homolog	Dr.77223	chia	23
5.28073	0.102112	7.04222	0.501264	3.39	Up	0.013744	0.0815582	BC046004	Zgc:65788	Chitinase, acidic homolog	Dr.77223	chia	23
4.57476	0.080637	6.30882	0.539129	3.33	Up	0.0190513	0.0883635	BC046004	Zgc:65788	Chitinase, acidic homolog	Dr.77223	chia	23
6.77868	0.060094	8.50421	0.494947	3.31	Up	0.0134528	0.0815444	BC046004	Zgc:65788	Chitinase, acidic homolog	Dr.77223	chia	23
6.06324	0.088372	7.7887	0.491205	3.31	Up	0.0135132	0.0815582	BC046004	Zgc:65788	Chitinase, acidic homolog	Dr.77223	chia	23
7.29915	0.090212	8.72759	0.471056	2.69	Up	0.0246908	0.101251	BC046004	Zgc:65788	Chitinase, acidic homolog	Dr.77223	chia	23
8.75375	0.068863	10.8122	0.07909	4.17	Up	1.13319e-06	0.000318188	BI842255	Zgc:92762	Chloride intracellular channel 2	Dr.84618	clic2	14
9.90154	0.047889	11.7708	0.075185	3.65	Up	7.66026e-07	0.000266868	NM_001002561	Zgc:92762	Chloride intracellular channel 2	Dr.84618	clic2	14
4.26185	0.125199	9.60243	0.028211	40.52	Up	1.28813e-08	3.52649e-05	NM_001008652	NM_001008652	Cholesterol 25-hydroxylase	Dr.82220	ch25h	12
4.07081	0.267354	9.3586	0.021665	39.06	Up	1.10468e-06	0.000316264	NM_001008652	NM_001008652	Cholesterol 25-hydroxylase	Dr.82220	ch25h	12
6.18737	0.179695	10.3798	0.034757	18.28	Up	2.15197e-05	0.00168272	BE605391	BE605391	Cholesterol 25-hydroxylase	Dr.82220	ch25h	12
7.74336	0.111395	9.45483	0.054954	3.27	Up	9.09059e-06	0.00102364	AI793818	AI793818	chrngl	-	-	-
5.5025	0.364194	9.27845	0.146794	13.7	Up	7.23697e-05	0.00350277	BC092758	Zgc:110152	chromobox homolog 7a	Dr.27897	cbx7a	3
1.64516	0.072275	4.73653	0.099467	8.52	Up	2.60641e-07	0.000142711	CK237158	CK237158	CK237158	-	-	-
10.4302	0.052417	11.7209	0.078805	2.45	Up	9.65464e-06	0.00106385	NM_131764	NM_131764	Claudin c	Dr.150956	cldnc	21
7.62835	0.092924	8.84726	0.035569	2.33	Up	1.8017e-05	0.0015131	AF359432	AF359432	Claudin c	Dr.150956	cldnc	21
10.7312	0.163268	12.3371	0.091234	3.04	Up	0.00013713	0.00548721	AW077466	AW077466	Clusterin (complement lysis inhibitor, SP-40,40, sulfated glycoprotein 2, testosterone-repressed prostate message 2, apolipop	Dr.80246	clu	20
11.066	0.130312	12.6045	0.071799	2.9	Up	4.78402e-05	0.00271239	NM_200802	NM_200802	Clusterin (complement lysis inhibitor, SP-40,40, sulfated glycoprotein 2, testosterone-repressed prostate message 2, apolipop	Dr.80246	clu	20
2.85528	0.335788	5.21306	0.130498	5.13	Up	0.000608476	0.0136468	CN017839	CN017839	CN017839	-	-	-
7.33688	0.214037	10.8162	0.349687	11.15	Up	0.00105703	0.0192442	AI722510	AI722510	Complement component c3b	Dr.21006	c3b	1
4.54521	0.541672	7.53378	0.194384	7.94	Up	0.00202847	0.0281305	AF047415	AF047415	Complement component c3c	Dr.88584	c3c	1
12.3228	0.088329	13.7731	0.203862	2.73	Up	0.000617011	0.0138033	NM_131338	NM_131338	Complement factor B	Dr.75096	cfb	21
12.6701	0.09896	14.09	0.16883	2.68	Up	0.000348326	0.0097705	U34662	U34662	Complement factor B	Dr.75096	cfb	21
6.81073	0.078613	9.03995	0.165293	4.69	Up	1.86365e-05	0.00153446	NM_131811	NM_131811	Connexin 27.5	Dr.15721	cx27.5	5
6.22772	0.11011	9.02833	0.040275	6.97	Up	3.53527e-07	0.000173995	AF072451	AF072451	Connexin 44.2	Dr.21365	cx44.2	6
4.93938	0.160537	7.64989	0.196122	6.55	Up	3.94464e-05	0.00240316	XM_001339835	XM_001339835.1	cxcr3l799527	-	-	-
4.92952	0.097643	6.04398	0.109231	2.17	Up	0.00026885	0.00847836	NM_205567	NM_205567	Cysteine and glycine-rich protein 1	Dr.83404	csrp1	23
9.73767	0.094251	11.2221	0.174135	2.8	Up	0.000291197	0.00886402	NM_200579	NM_200579	Cytochrome b-245, alpha polypeptide	Dr.83382	cyba	18
7.87236	0.063096	9.32571	0.088321	2.74	Up	1.0744e-05	0.00112858	NM_200579	NM_200579	Cytochrome b-245, alpha polypeptide	Dr.83382	cyba	18
9.9251	0.058643	11.033	0.166908	2.16	Up	0.000769563	0.0158637	AI722355	AI722355	Cytochrome P450, family 3, subfamily c, polypeptide 1	Dr.114440	cyp3c1	3
9.65455	0.089733	10.7067	0.131582	2.07	Up	0.000578661	0.0132223	NM_212673	NM_212673	Cytochrome P450, family 3, subfamily c, polypeptide 1	Dr.114440	cyp3c1	3
1.64239	0.083186	5.1099	0.059479	11.06	Up	4.38101e-08	5.99691e-05	BG985718	Zgc:110212	cytokine receptor-like factor 3	Dr.78701	crlf3	3
6.73428	0.223062	10.0441	0.060332	9.92	Up	7.24661e-06	0.000884188	NM_001006049	Zgc:101811	DNA-damage regulated autophagy modulator 1	Dr.77501	dram1	4
5.53153	0.166945	8.7135	0.037541	9.08	Up	1.56034e-06	0.000373484	NM_001006049	Zgc:101811	DNA-damage regulated autophagy modulator 1	Dr.77501	dram1	4
4.10462	0.190057	5.23506	0.099365	2.19	Up	0.00188143	0.0269321	CB361052	CB361052	Dr.109813	-	-	-
5.58528	0.096622	7.21072	0.0536	3.09	Up	6.1989e-06	0.000812966	BG728378	BG728378	Dr.122738	-	-	-
8.49604	0.135088	9.62261	0.054034	2.18	Up	0.000243757	0.0079375	BM036361	BM036361	Dr.18912	-	-	-
5.96981	0.071209	8.47912	0.080592	5.69	Up	4.0645e-07	0.000193519	CN017556	CN017556	Dr.89757	-	-	-
8.21922	0.059525	9.45092	0.391728	2.35	Up	0.0208861	0.0926077	AW233713	Zgc:91929	dual specificity phosphatase 2	Dr.81043	dusp2	8
8.90018	0.064167	9.95046	0.419725	2.07	Up	0.0482237	0.152362	NM_001003451	Zgc:91929	dual specificity phosphatase 2	Dr.81043	dusp2	8
8.88073	0.100855	10.3419	0.215086	2.75	Up	0.000846511	0.0168962	AI601685	AI601685	Dual specificity phosphatase 5	Dr.77989	dusp5	22
8.89874	0.085779	10.3063	0.191695	2.65	Up	0.000535666	0.0126558	NM_212565	NM_212565	Dual specificity phosphatase 5	Dr.77989	dusp5	22
10.5706	0.086299	13.3957	0.028907	7.09	Up	7.42338e-08	7.74205e-05	XM_684268	XM_684268	E74-like factor 3 (ets domain transcription factor, epithelial-specific )	Dr.76707	elf3	22
10.5866	0.081554	13.405	0.034642	7.05	Up	6.41764e-08	7.40123e-05	AI385059	AI385059	E74-like factor 3 (ets domain transcription factor, epithelial-specific )	Dr.76707	elf3	22
6.07512	0.140096	8.03326	0.278403	3.89	Up	0.000756442	0.0157334	BG302888	Zgc:56194	Endoplasmic reticulum aminopeptidase 1 homolog	Dr.81669	erap1	5
9.52448	0.048512	10.9779	0.159671	2.74	Up	0.000126628	0.00522288	BG985435	Zgc:85763	enoyl CoA hydratase domain containing 2	Dr.2298	echdc2	20
9.42333	0.089869	10.7723	0.174114	2.55	Up	0.000463338	0.0115776	NM_212788	Zgc:85763	enoyl CoA hydratase domain containing 2	Dr.2298	echdc2	20
10.7057	0.062197	11.8577	0.182578	2.22	Up	0.00098787	0.0184815	NM_001001826	Zgc:85866	enoyl CoA hydratase domain containing 2	Dr.15501	echdc2	23
4.29688	0.196705	5.99954	0.149297	3.26	Up	0.00231993	0.0303071	AY556398	AY556398	Estrogen-related receptor delta	Dr.82689	esrrd	18
2.88108	0.350074	4.81916	0.120769	3.83	Up	0.00195057	0.0274729	CN503576	CN503576	Family with sequence similarity 20, member B (H. sapiens)	Dr.41381	fam20b	20
4.64131	0.121173	7.09755	0.020705	5.49	Up	1.02e-06	0.000305569	BF717834	BF717834	Fas (TNF receptor superfamily, member 6)	Dr.150815	fas	17
10.04	0.198624	12.4494	0.112184	5.31	Up	4.23749e-05	0.00251511	NM_213149	NM_213149	FK506 binding protein 5	Dr.78793	fkbp5	6
9.78095	0.183548	12.0627	0.097224	4.86	Up	3.38132e-05	0.00216855	BG308728	BG308728	FK506 binding protein 5	Dr.78793	fkbp5	6
5.66439	0.272792	7.15304	0.25341	2.81	Up	0.00713379	0.0576781	BC097220	Zgc:114170	follistatin-like 3	Dr.91502	fstl3	22
7.71278	0.102946	10.5453	0.075089	7.12	Up	5.41923e-07	0.000221359	BE558041	Zgc:158347	Fos-like antigen 2	Dr.10410	fosl2	17
4.80212	0.167054	6.31639	0.13922	2.86	Up	0.000435701	0.0111283	XM_693512	XM_693512	FTR10 last exon	-	-	-
7.20046	0.089154	8.74927	0.05465	2.93	Up	5.9566e-06	0.000790658	NM_001001817	Zgc:92326	galactoside-binding soluble lectin 9	Dr.78702	zgc:92326	15
6.88663	0.077795	8.35451	0.035468	2.77	Up	2.49992e-06	0.0004879	NM_001001817	Zgc:92326	galactoside-binding soluble lectin 9	Dr.78702	zgc:92326	15
8.99221	0.080348	10.7811	0.268314	3.46	Up	0.000693116	0.0148245	NM_001004634	NM_001004634	Glutathione peroxidase 1b	Dr.79923	gpx1b	6
9.09576	0.09628	10.8758	0.27687	3.43	Up	0.000905641	0.0175888	NM_001004634	NM_001004634	Glutathione peroxidase 1b	Dr.79923	gpx1b	6
9.0892	0.094029	10.8674	0.262169	3.43	Up	0.000694566	0.0148338	AW232570	AW232570	Glutathione peroxidase 1b	Dr.79923	gpx1b	6
8.30289	0.078316	9.94298	0.264593	3.12	Up	0.00101344	0.0187385	CN015567	CN015567	Glutathione peroxidase 1b	Dr.79923	gpx1b	6
6.38091	0.023787	8.55095	0.234239	4.5	Up	9.20359e-05	0.00413482	NM_181439	NM_181439	Gonadotropin-releasing hormone 2	Dr.84757	gnrh2	21
6.77069	0.181617	8.74057	0.180906	3.92	Up	0.00025418	0.00816863	NM_181439	NM_181439	Gonadotropin-releasing hormone 2	Dr.84757	gnrh2	21
8.18861	0.030183	10.067	0.218033	3.68	Up	0.000141933	0.00562031	BM070939	BM070939	Gonadotropin-releasing hormone 2	Dr.84757	gnrh2	21
10.0115	0.068896	11.1093	0.188397	2.14	Up	0.00155451	0.023934	NM_213031	NM_213031	Growth arrest and DNA-damage-inducible, beta	Dr.76269	gadd45b	11
6.96913	0.072687	8.53986	0.101815	2.97	Up	1.56175e-05	0.00140025	NM_001012386	NM_001012386	Growth arrest and DNA-damage-inducible, beta like	Dr.83988	gadd45bl	2
7.91251	0.089155	9.47602	0.13721	2.96	Up	7.50371e-05	0.00358035	NM_001012386	NM_001012386	Growth arrest and DNA-damage-inducible, beta like	Dr.83988	gadd45bl	2
7.70584	0.051542	9.85716	0.291189	4.44	Up	0.000343334	0.00970889	AI974208	Zgc:92185	Guanylate binding protein 1	Dr.79870	gbp1	2
8.01334	0.16812	10.0935	0.220933	4.23	Up	0.000292121	0.0088822	NM_001002343	Zgc:92185	Guanylate binding protein 1	Dr.79870	gbp1	2
3.731	0.28884	6.15795	0.19401	5.38	Up	0.000431769	0.0110806	BG884044	BG884044	Haptoglobin	Dr.115936	hp	7
6.48571	0.173251	8.80426	0.190524	4.99	Up	0.000105044	0.0045467	ENSDART00000015223	Zgc:92739	Heat-responsive protein 12	-	hrsp12	-
11.5547	0.201328	12.5572	0.082337	2	Up	0.0036568	0.0393906	AI722432	AI722432	Heme oxygenase (decycling) 1	Dr.78853	hmox1	3
7.42536	0.106856	11.5059	0.175392	16.92	Up	1.05478e-06	0.00031218	AI588117	Zgc:152945	hemopexin homolog	Dr.77704	hpx	16
8.4579	0.068328	14.2488	0.058167	55.37	Up	9.30917e-10	9.82881e-06	NM_205583	NM_205583	Hepcidin antimicrobial peptide 1	Dr.89447	hamp1	1
1.99059	0.067645	4.90119	0.055042	7.52	Up	4.81586e-08	6.20439e-05	NM_131544	NM_131544	Homeo box A11a	Dr.85394	hoxa11a	19
10.2676	0.143272	11.3427	0.114711	2.11	Up	0.00109371	0.0195941	AI793802	AI793802	Homeodomain leucine zipper gene	Dr.75344	homez	2
3.48241	0.147699	7.41023	0.318825	15.22	Up	3.0586e-05	0.00203803	NM_001003502	Zgc:91963	HtrA serine peptidase 3	Dr.85722	htra3	1
3.1034	0.196339	7.02971	0.271188	15.2	Up	2.31961e-05	0.0017736	BG884495	Zgc:91963	HtrA serine peptidase 3	Dr.85722	htra3	1
3.57182	0.770586	5.55861	0.2425	3.96	Up	0.0491608	0.154198	CN014227	CN014227	Hypothetical LOC558440	Dr.117604	LOC558440	13
3.71997	0.242944	5.1681	0.140053	2.73	Up	0.00208632	0.0285495	CN014227	CN014227	Hypothetical LOC558440	Dr.117604	LOC558440	13
6.78574	0.063319	8.95754	0.244799	4.51	Up	0.000136894	0.00548616	BM036386	BM036386	Hypothetical LOC559610	Dr.80189	LOC559610	3
6.86514	0.10175	9.07471	0.255668	4.63	Up	0.000199308	0.00698974	BM181605	BM181605	Hypothetical LOC559844	Dr.84913	LOC559844	15
6.2877	0.061251	8.67037	0.092208	5.22	Up	6.56252e-07	0.000245691	BI980378	BI980378	Hypothetical LOC566020	Dr.83480	LOC566020	5
9.8228	0.135237	11.2336	0.270941	2.66	Up	0.0034716	0.0383204	BI844331	BI844331	Hypothetical LOC567858	Dr.115673	LOC567858	7
8.52213	0.05586	9.6675	0.152173	2.21	Up	0.000402526	0.0106576	BE557200	BE557200	Hypothetical LOC792613	Dr.120624	LOC792613	24
4.88959	0.351622	7.30345	0.248147	5.33	Up	0.00136964	0.022336	CA473478	CA473478	Hypothetical LOC794066	Dr.104641	LOC794066	6
4.11695	0.327791	6.5061	0.247002	5.24	Up	0.00112995	0.0199337	CA473478	CA473478	Hypothetical LOC794066	Dr.104641	LOC794066	6
4.62066	0.328109	6.7912	0.267012	4.5	Up	0.00215493	0.0290439	CA473478	CA473478	Hypothetical LOC794066	Dr.104641	LOC794066	6
4.86235	0.209095	6.39908	0.171514	2.9	Up	0.00128064	0.0215422	CA473478	CA473478	Hypothetical LOC794066	Dr.104641	LOC794066	6
3.28816	0.237896	4.39913	0.212679	2.16	Up	0.0131178	0.0809044	CK027092	CK027092	Hypothetical LOC798769	Dr.28682	LOC798769	3
7.62845	0.113522	8.75533	0.126161	2.18	Up	0.000563235	0.0130469	XM_001336756	XM_001336756	Hypothetical LOC799802	Dr.114490	LOC799802	3
6.05665	0.135776	7.69106	0.18024	3.1	Up	0.000351733	0.00982586	AI958363	AI958363	Hypothetical protein LOC100002730	Dr.76574	LOC100002730	3
1.32802	0.067281	4.97384	0.145415	12.52	Up	4.71829e-07	0.000208763	BG306900	BG306900	Hypothetical protein LOC100150046	Dr.82872	LOC100150046	1
7.91555	0.043974	9.04828	0.048351	2.19	Up	2.36445e-06	0.0004879	AW466513	AW466513	Hypothetical protein LOC100150877	Dr.81374	LOC100150877	6
3.66043	0.205933	4.68987	0.172386	2.04	Up	0.00862731	0.0644795	XM_001332065	XM_001332065	hypothetical protein LOC792554	-	-	-
5.47222	0.054472	7.10541	0.122687	3.1	Up	1.87495e-05	0.00154087	BM082855	BM082855	Hypothetical protein LOC794484	Dr.107540	LOC794484	4
9.49414	0.064515	12.4795	0.17047	7.92	Up	3.29911e-06	0.000575741	AW076805	AW076805	Hypothetical protein LOC797776	Dr.132691	CH211-133N4.6	19
4.06642	0.239576	7.62054	0.464155	11.75	Up	0.000493729	0.0120322	XM_680415	XM_680415	Im:7137300	Dr.56666	im:7137300	5
6.9891	0.044167	8.37096	0.232629	2.61	Up	0.00111497	0.019801	NM_130916	NM_130916	Inhibin, beta Aa	Dr.107692	inhbaa	24
7.92043	0.06231	9.22913	0.16897	2.48	Up	0.000345458	0.00974377	BI880600	BI880600	Inhibin, beta Aa	Dr.107692	inhbaa	24
6.01255	0.154513	7.32967	0.193626	2.49	Up	0.00180032	0.0261557	NM_001002751	NM_001002751	Inhibitor of kappa light polypeptide gene enhancer in B-cells, kinase epsilon	Dr.125500	ikbke	11
10.6766	0.118394	13.2262	0.423801	5.85	Up	0.00115753	0.0202408	NM_173283	NM_173283	Insulin-like growth factor binding protein 1a	Dr.76315	igfbp1a	20
9.82776	0.121714	12.0546	0.413301	4.68	Up	0.00207737	0.0284798	AJ299409	AJ299409	Insulin-like growth factor binding protein 1a	Dr.76315	igfbp1a	20
1.15877	0.083826	4.63994	0.108203	11.17	Up	2.4342e-07	0.000134968	AW116605	Zgc:86602	integrator complex subunit 12	Dr.106687	ints12	1
4.6951	0.206286	6.71009	0.339937	4.04	Up	0.00229368	0.0300989	NM_207640	NM_207640	Interferon 1	Dr.85981	ifn1	3
3.44096	0.22334	5.35574	0.328409	3.77	Up	0.00293639	0.0349708	AY135716	AY135716	Interferon 1	Dr.85981	ifn1	3
4.25138	0.252922	6.15165	0.377328	3.73	Up	0.00579226	0.051122	AY135716	AY135716	Interferon 1	Dr.85981	ifn1	3
4.92135	0.127311	6.78074	0.337627	3.63	Up	0.00210891	0.0287598	NM_207640	NM_207640	Interferon 1	Dr.85981	ifn1	3
3.20877	0.254786	5.05376	0.349894	3.59	Up	0.00530594	0.048582	AY135716	AY135716	Interferon 1	Dr.85981	ifn1	3
4.53452	0.244229	6.30833	0.339206	3.42	Up	0.00541725	0.0492613	AY135716	AY135716	Interferon 1	Dr.85981	ifn1	3
4.40669	0.224214	6.16169	0.29758	3.38	Up	0.00329108	0.0372024	AY135716	AY135716	Interferon 1	Dr.85981	ifn1	3
3.05296	0.274814	4.76419	0.31375	3.27	Up	0.00633729	0.0539433	AY135716	AY135716	Interferon 1	Dr.85981	ifn1	3
2.93663	0.213779	4.4501	0.316949	2.85	Up	0.00746233	0.0592202	AY135716	AY135716	Interferon 1	Dr.85981	ifn1	3
8.78978	0.149863	13.2612	0.289345	22.18	Up	9.31089e-06	0.00104308	NM_205747	NM_205747	Interferon regulatory factor 11	Dr.119956	irf11	21
8.28941	0.182959	12.7187	0.291452	21.55	Up	1.35198e-05	0.00131012	NM_205747	NM_205747	Interferon regulatory factor 11	Dr.119956	irf11	21
8.0642	0.12198	12.429	0.330328	20.6	Up	1.68296e-05	0.00145977	BI326597	BI326597	Interferon regulatory factor 11	Dr.119956	irf11	21
2.59761	0.183355	4.63106	0.149573	4.09	Up	0.000136496	0.00547521	EB911843	EB911843	Interferon regulatory factor 3	Dr.117120	irf3	12
6.95123	0.099335	9.70912	0.164458	6.76	Up	7.15621e-06	0.000878049	NM_200677	NM_200677	Interferon regulatory factor 7	Dr.82280	irf7	25
6.88453	0.04905	9.32472	0.144947	5.43	Up	3.86094e-06	0.000623936	BE605965	BE605965	Interferon regulatory factor 7	Dr.82280	irf7	25
7.03626	0.128328	9.11062	0.096599	4.21	Up	1.32592e-05	0.00129932	NM_001002622	NM_001002622	Interferon regulatory factor 8	Dr.81006	irf8	18
8.99594	0.083149	10.6062	0.069262	3.05	Up	5.79657e-06	0.000774107	NM_205710	NM_205710	Interferon regulatory factor 9	Dr.133138	irf9	12
8.56735	0.125038	10.0673	0.093916	2.83	Up	7.34406e-05	0.00352732	BM095893	BM095893	Interferon regulatory factor 9	Dr.133138	irf9	12
8.28616	0.09406	9.77406	0.110115	2.8	Up	4.96324e-05	0.00275895	NM_205710	NM_205710	Interferon regulatory factor 9	Dr.133138	irf9	12
7.17005	0.09091	8.64413	0.128395	2.78	Up	8.38433e-05	0.00388223	NM_205710	NM_205710	Interferon regulatory factor 9	Dr.133138	irf9	12
5.78142	0.135837	7.24108	0.14927	2.75	Up	0.000354553	0.00987988	NM_205710	NM_205710	Interferon regulatory factor 9	Dr.133138	irf9	12
6.46186	0.095283	7.90639	0.137659	2.72	Up	0.000133449	0.00539637	NM_205710	NM_205710	Interferon regulatory factor 9	Dr.133138	irf9	12
6.45329	0.11221	7.88071	0.153298	2.69	Up	0.000287683	0.00879983	NM_205710	NM_205710	Interferon regulatory factor 9	Dr.133138	irf9	12
8.39539	0.079325	9.81375	0.121709	2.67	Up	6.63935e-05	0.00334464	NM_205710	NM_205710	Interferon regulatory factor 9	Dr.133138	irf9	12
8.35814	0.08534	9.77195	0.098883	2.66	Up	3.68108e-05	0.00228713	NM_205710	NM_205710	Interferon regulatory factor 9	Dr.133138	irf9	12
7.36893	0.091249	8.76936	0.105785	2.64	Up	5.71215e-05	0.00305133	NM_205710	NM_205710	Interferon regulatory factor 9	Dr.133138	irf9	12
7.2126	0.11485	8.55242	0.12829	2.53	Up	0.00023724	0.00780169	NM_205710	NM_205710	Interferon regulatory factor 9	Dr.133138	irf9	12
7.70926	0.118398	9.02561	0.14798	2.49	Up	0.000441697	0.0112275	NM_205710	NM_205710	Interferon regulatory factor 9	Dr.133138	irf9	12
7.62946	0.058539	8.6605	0.104294	2.04	Up	0.0001341	0.0054128	NM_205710	NM_205710	Interferon regulatory factor 9	Dr.133138	irf9	12
1.60855	0.088468	4.70423	0.08694	8.55	Up	2.72353e-07	0.000147282	NM_212864	NM_212864	Interferon, gamma 1-2	Dr.90633	ifng1-2	4
4.39219	0.276892	9.908	0.41221	45.75	Up	3.17242e-05	0.00209176	AY340959	AY340959	Interleukin 1, beta	Dr.30443	il1b	10
2.87984	0.465212	8.29817	0.40705	42.76	Up	0.000122145	0.00507924	AY340959	AY340959	Interleukin 1, beta	Dr.30443	il1b	10
4.81947	0.328036	10.2137	0.404704	42.05	Up	4.74703e-05	0.00271101	NM_212844	NM_212844	Interleukin 1, beta	Dr.30443	il1b	10
4.77485	0.359799	10.1683	0.429015	42.03	Up	7.16765e-05	0.00347691	AY340959	AY340959	Interleukin 1, beta	Dr.30443	il1b	10
4.83946	0.247296	10.1594	0.417441	39.95	Up	3.41808e-05	0.00218254	AY340959	AY340959	Interleukin 1, beta	Dr.30443	il1b	10
4.32916	0.394445	9.63289	0.423557	39.5	Up	9.50944e-05	0.00423746	AY340959	AY340959	Interleukin 1, beta	Dr.30443	il1b	10
4.29609	0.409825	9.54403	0.418843	38	Up	0.000108243	0.00465295	AY340959	AY340959	Interleukin 1, beta	Dr.30443	il1b	10
5.52132	0.24223	10.4674	0.416293	30.83	Up	4.97659e-05	0.00276286	AY340959	AY340959	Interleukin 1, beta	Dr.30443	il1b	10
5.35669	0.606595	10.2413	0.411019	29.54	Up	0.000551261	0.0128715	AY340959	AY340959	Interleukin 1, beta	Dr.30443	il1b	10
4.8223	0.338798	9.29817	0.424926	22.25	Up	0.000173102	0.00640486	AY340959	AY340959	Interleukin 1, beta	Dr.30443	il1b	10
4.93926	0.384809	8.84855	0.438982	15.02	Up	0.000537987	0.0126999	AY340959	AY340959	Interleukin 1, beta	Dr.30443	il1b	10
7.56937	0.14625	9.9753	0.387124	5.3	Up	0.00113726	0.0200223	AY340959	AY340959	Interleukin 1, beta	Dr.30443	il1b	10
3.6846	0.254455	5.85914	0.15886	4.51	Up	0.000350073	0.00978575	NM_001007107	NM_001007107	Interleukin 12a	Dr.135199	il12a	15
3.6178	0.100162	5.4385	0.186414	3.53	Up	0.000135599	0.00544422	NM_001007107	NM_001007107	Interleukin 12a	Dr.135199	il12a	15
5.25103	0.133061	6.90772	0.141108	3.15	Up	0.000141196	0.00560718	NM_001007107	NM_001007107	Interleukin 12a	Dr.135199	il12a	15
4.06941	0.174661	5.35578	0.15025	2.44	Up	0.00140225	0.0225902	NM_001007107	NM_001007107	Interleukin 12a	Dr.135199	il12a	15
4.33124	0.109715	5.53582	0.098539	2.3	Up	0.000181228	0.0065933	NM_001007107	NM_001007107	Interleukin 12a	Dr.135199	il12a	15
3.53472	0.124082	4.64118	0.13534	2.15	Up	0.000942817	0.0180296	NM_001007107	NM_001007107	Interleukin 12a	Dr.135199	il12a	15
4.5421	0.101924	5.5439	0.163644	2	Up	0.00202209	0.0281148	NM_001007107	NM_001007107	Interleukin 12a	Dr.135199	il12a	15
2.17137	0.256947	5.58169	0.207048	10.63	Up	4.799e-05	0.00271239	NM_001020788	NM_001020788	Interleukin 17c	Dr.135566	il17c	18
3.88734	0.234152	6.77067	0.148296	7.38	Up	4.6215e-05	0.00267135	NM_001020788	NM_001020788	Interleukin 17c	Dr.135566	il17c	18
3.61774	0.136189	6.47307	0.179409	7.24	Up	1.47734e-05	0.00136811	NM_001020788	NM_001020788	Interleukin 17c	Dr.135566	il17c	18
2.05775	0.27164	4.80761	0.184736	6.73	Up	0.000158101	0.00603248	NM_001020788	NM_001020788	Interleukin 17c	Dr.135566	il17c	18
4.26879	0.098328	6.91587	0.154811	6.26	Up	6.92928e-06	0.000859839	NM_001020788	NM_001020788	Interleukin 17c	Dr.135566	il17c	18
4.67981	0.130466	6.94451	0.189161	4.81	Up	6.29264e-05	0.00324655	NM_001020788	NM_001020788	Interleukin 17c	Dr.135566	il17c	18
4.42523	0.031832	5.74207	0.103204	2.49	Up	1.85158e-05	0.00153278	NM_001020788	NM_001020788	Interleukin 17c	Dr.135566	il17c	18
6.20763	0.097377	7.23238	0.151382	2.03	Up	0.00126808	0.0214131	NM_001020788	NM_001020788	Interleukin 17c	Dr.135566	il17c	18
3.37507	0.338291	5.07107	0.134695	3.24	Up	0.0034753	0.0383351	NM_001020792	NM_001020792.1	Interleukin 22	Dr.94029	il22	4
3.65898	0.223227	5.10032	0.19352	2.72	Up	0.00276972	0.0337287	NM_001020792	NM_001020792.1	Interleukin 22	Dr.94029	il22	4
3.73883	0.282595	5.10245	0.158168	2.57	Up	0.00561903	0.0502428	NM_001020792	NM_001020792.1	Interleukin 22	Dr.94029	il22	4
4.24335	0.277739	5.24507	0.141415	2	Up	0.0182732	0.0871634	NM_001020792	NM_001020792.1	Interleukin 22	Dr.94029	il22	4
3.00908	0.129838	8.76262	0.179109	53.95	Up	2.13088e-07	0.000124125	CK026195	CK026195	Interleukin-1 receptor-associated kinase 3	Dr.90054	irak3	4
3.1883	0.273294	8.46076	0.220744	38.65	Up	5.5128e-06	0.000756982	CK026195	CK026195	Interleukin-1 receptor-associated kinase 3	Dr.90054	irak3	4
4.00831	0.190068	9.21273	0.164627	36.87	Up	8.2782e-07	0.000278931	CK026195	CK026195	Interleukin-1 receptor-associated kinase 3	Dr.90054	irak3	4
3.22062	0.207602	8.35801	0.197653	35.2	Up	1.94002e-06	0.000427029	CK026195	CK026195	Interleukin-1 receptor-associated kinase 3	Dr.90054	irak3	4
2.2547	0.438643	7.14305	0.189928	29.62	Up	5.09612e-05	0.00280787	CK026195	CK026195	Interleukin-1 receptor-associated kinase 3	Dr.90054	irak3	4
3.63726	0.195786	8.28211	0.197548	25.02	Up	2.94245e-06	0.000538679	CK026195	CK026195	Interleukin-1 receptor-associated kinase 3	Dr.90054	irak3	4
9.01519	0.035454	10.1964	0.063117	2.27	Up	3.37334e-06	0.00057946	BC045381	BC045381	Interleukin-1 receptor-associated kinase 4	Dr.81680	irak4	25
9.04574	0.056208	10.1867	0.059356	2.21	Up	8.4292e-06	0.000971642	BC045381	BC045381	Interleukin-1 receptor-associated kinase 4	Dr.81680	irak4	25
8.96575	0.045774	10.0998	0.026761	2.19	Up	6.81247e-07	0.000250762	BC045381	BC045381	Interleukin-1 receptor-associated kinase 4	Dr.81680	irak4	25
5.95997	0.078109	7.07057	0.133695	2.16	Up	0.000370941	0.0101807	BC045381	BC045381	Interleukin-1 receptor-associated kinase 4	Dr.81680	irak4	25
8.85627	0.042408	9.9624	0.02342	2.15	Up	4.62271e-07	0.000206621	NM_200163	NM_200163	Interleukin-1 receptor-associated kinase 4	Dr.81680	irak4	25
8.57005	0.032504	9.67205	0.10944	2.15	Up	7.08296e-05	0.00347542	BC045381	BC045381	Interleukin-1 receptor-associated kinase 4	Dr.81680	irak4	25
3.68452	0.272257	4.89051	0.20484	2.31	Up	0.0122238	0.0783723	AF114830	AF114830	Invariant chain-like protein 1	Dr.7740	iclp1	14
3.83126	0.078222	4.85472	0.261457	2.03	Up	0.00950728	0.068136	NM_131590	NM_131590	Invariant chain-like protein 1	Dr.7740	iclp1	14
11.7372	0.035002	12.8514	0.059807	2.16	Up	8.75124e-05	0.00400555	NM_131073	NM_131073	Janus kinase 1	Dr.74470	jak1	6
11.8114	0.034741	12.922	0.050798	2.16	Up	1.86292e-06	0.000419563	U82980	U82980	Janus kinase 1	Dr.74470	jak1	6
10.958	0.102449	14.0942	0.089235	8.79	Up	4.33247e-07	0.000198639	BC053234	BC053234	Jun B proto-oncogene	Dr.10326	junb	1
10.6455	0.133962	13.7815	0.062942	8.79	Up	7.20665e-07	0.000257416	BC053234	BC053234	Jun B proto-oncogene	Dr.10326	junb	1
10.9077	0.102457	13.9944	0.097995	8.5	Up	6.13282e-07	0.000235646	NM_213556	NM_213556	Jun B proto-oncogene	Dr.10326	junb	1
10.3098	0.124322	13.3793	0.074523	8.39	Up	7.22832e-07	0.000257416	BC053234	BC053234	Jun B proto-oncogene	Dr.10326	junb	1
9.02366	0.11285	11.9453	0.052105	7.58	Up	3.89013e-07	0.000187252	NM_213556	NM_213556	Jun B proto-oncogene	Dr.10326	junb	1
8.959	0.116449	11.88	0.046683	7.57	Up	4.11698e-07	0.00019391	NM_213556	NM_213556	Jun B proto-oncogene	Dr.10326	junb	1
8.98316	0.101665	11.8982	0.065294	7.54	Up	3.33215e-07	0.000167768	NM_213556	NM_213556	Jun B proto-oncogene	Dr.10326	junb	1
8.94652	0.12869	11.7654	0.076917	7.06	Up	1.46188e-06	0.000365913	NM_213556	NM_213556	Jun B proto-oncogene	Dr.10326	junb	1
7.01304	0.105003	9.78327	0.084195	6.82	Up	8.55551e-07	0.000282692	NM_213556	NM_213556	Jun B proto-oncogene	Dr.10326	junb	1
6.36322	0.17107	9.03884	0.135518	6.39	Up	1.79376e-05	0.00151127	NM_213556	NM_213556	Jun B proto-oncogene	Dr.10326	junb	1
6.38034	0.095954	9.00695	0.097598	6.18	Up	1.29508e-06	0.000348027	NM_213556	NM_213556	Jun B proto-oncogene	Dr.10326	junb	1
6.74221	0.174598	9.3294	0.137609	6.01	Up	2.42445e-05	0.00180577	NM_213556	NM_213556	Jun B proto-oncogene	Dr.10326	junb	1
6.3764	0.243648	8.87779	0.2367	5.66	Up	0.000321318	0.00935532	NM_213556	NM_213556	Jun B proto-oncogene	Dr.10326	junb	1
6.08184	0.086497	8.50614	0.11028	5.37	Up	2.39219e-06	0.0004879	NM_213556	NM_213556	Jun B proto-oncogene	Dr.10326	junb	1
7.39152	0.053412	9.40937	0.083758	4.05	Up	9.25213e-07	0.000291562	NM_213556	NM_213556	Jun B proto-oncogene	Dr.10326	junb	1
7.81894	0.044576	9.67257	0.070238	3.61	Up	5.34392e-07	0.000221359	NM_213556	NM_213556	Jun B proto-oncogene	Dr.10326	junb	1
10.6269	0.212682	13.4413	0.315017	7.03	Up	0.000311693	0.00920021	NM_212750	NM_212750	Jun B proto-oncogene, like	Dr.737	junbl	3
9.6686	0.197612	12.1512	0.262226	5.59	Up	0.000277909	0.0086274	BE606155	BE606155	Jun B proto-oncogene, like	Dr.737	junbl	3
8.06781	0.106666	9.92948	0.217653	3.63	Up	0.000254899	0.00818572	BC076313	Zgc:92851	Jun dimerization protein 2/cFOS like	Dr.10032	zgc:92851	20
9.15659	0.102211	10.9568	0.201046	3.48	Up	0.000206023	0.00711145	BI326453	Zgc:92851	Jun dimerization protein 2/cFOS like	Dr.10032	zgc:92851	20
8.5346	0.128641	10.2876	0.20793	3.37	Up	0.000371763	0.0101873	NM_001002493	Zgc:92851	Jun dimerization protein 2/cFOS like	Dr.10032	zgc:92851	20
9.28944	0.086952	10.9448	0.18688	3.15	Up	0.000199144	0.00698974	BC076313	Zgc:92851	Jun dimerization protein 2/cFOS like	Dr.10032	zgc:92851	20
9.06893	0.11734	10.6519	0.18984	3	Up	0.00039419	0.0105429	BC076313	Zgc:92851	Jun dimerization protein 2/cFOS like	Dr.10032	zgc:92851	20
12.3906	0.207472	13.4338	0.126252	2.06	Up	0.00511812	0.0476795	NM_178437	NM_178437	Keratin 18	Dr.39128	krt18	23
9.65857	0.030492	10.7652	0.030665	2.15	Up	2.34622e-07	0.000131758	NM_207062	NM_207062	Kruppel-like factor 12a	Dr.76277	klf12a	1
10.3788	0.494492	12.5838	0.425416	4.61	Up	0.0148524	0.0821038	EH588630	EH588630	Lectin, galactoside-binding, soluble, 1 (galectin 1)-like 1	Dr.78154	lgals1l1	3
11.3149	0.095691	13.0752	0.371371	3.39	Up	0.00373127	0.0398091	NM_001005958	NM_001005958	Lectin, galactoside-binding, soluble, 1 (galectin 1)-like 1	Dr.78154	lgals1l1	3
12.9061	0.196688	14.4681	0.293703	2.95	Up	0.0044761	0.0440401	BM155827	BM155827	Lectin, galactoside-binding, soluble, 1 (galectin 1)-like 1	Dr.78154	lgals1l1	3
12.7178	0.057498	15.0431	0.116601	5.01	Up	1.96359e-06	0.000427283	NM_001048055	NM_001048055.1	Leukocyte cell-derived chemotaxin 2 like	Dr.103706	lect2l	14
9.68004	0.064605	10.6893	0.030987	2.01	Up	7.99026e-06	0.000945939	BG985554	BG985554	Lipopolysaccharide-induced TNF factor	Dr.76612	litaf	3
2.5882	0.365674	4.76417	0.054395	4.52	Up	0.00106659	0.0193331	XM_001343800	XM_001343800	LOC100004573	-	-	-
11.7834	0.107189	12.8986	0.338772	2.17	Up	0.0201034	0.0906843	XM_001344396	XM_001344396	LOC100007403	-	-	-
2.45693	0.45719	5.31144	0.270667	7.23	Up	0.0017075	0.0253882	XR_030138	XR_030138	LOC100008526	-	-	-
5.431	0.068697	6.62474	0.255137	2.29	Up	0.0040265	0.0415288	XM_688377	XM_688377	LOC565082	-	-	-
4.47132	0.16105	5.73456	0.022917	2.4	Up	0.000239898	0.00786903	XM_682539	XM_682539	LOC572921	-	-	-
10.3997	0.099034	11.9711	0.073786	2.97	Up	1.44564e-05	0.00135307	XM_001331278	XM_001331278	LOC791930	-	-	-
5.79373	0.105351	7.84311	0.11534	4.14	Up	1.20999e-05	0.00122405	XR_028904	XR_028904	LOC792364	-	-	-
7.99188	0.098123	10.1527	0.196796	4.47	Up	6.40084e-05	0.0032716	XM_001332906	XM_001332906	LOC795035 hypothetical protein LOC795035	-	-	-
5.34511	0.310987	10.0309	0.096014	25.74	Up	7.03296e-06	0.000870239	XM_001335408	XM_001335408	LOC795305	-	-	-
6.12174	0.146695	7.39572	0.207956	2.42	Up	0.00243764	0.0312838	XM_001336069	XM_001336069	LOC795835 similar to guanylate binding protein 1	-	-	-
7.5748	0.032823	8.68855	0.101199	2.16	Up	4.45817e-05	0.00262122	LOL01282	LOL01282	LOL01282	-	-	-
3.9287	0.229601	5.4213	0.047813	2.81	Up	0.00070639	0.0150008	LOL01288	LOL01288	LOL01288	-	-	-
7.52351	0.072831	8.65568	0.076013	2.19	Up	3.8198e-05	0.00234998	LOL03696	LOL03696	LOL03696	-	-	-
7.54561	0.031767	8.63726	0.081003	2.13	Up	1.56869e-05	0.00140049	LOL05125	LOL05125	LOL05125	-	-	-
6.14008	0.110272	8.35248	0.094582	4.63	Up	5.06028e-06	0.000726379	NM_001030283	NM_001030283	Low density lipoprotein receptor	Dr.87513	ldlr	3
5.4462	0.066136	6.56803	0.019572	2.18	Up	3.4372e-06	0.000585835	NM_214717	Zgc:101809	lymphocyte cytosolic protein 2	Dr.81080	zgc:101809	21
8.55971	0.105946	11.2776	0.137089	6.58	Up	4.25168e-06	0.000660413	NM_001002706	Zgc:92608	Lysozyme g-like 1	Dr.134016	lygl1	14
3.46448	0.14392	4.85641	0.168797	2.62	Up	0.000761507	0.0157713	CK698516	CK698516	Lysyl oxidase-like 2a	Dr.89141	loxl2a	10
7.23951	0.065805	8.60049	0.094296	2.57	Up	2.19913e-05	0.00170191	CK698516	CK698516	Lysyl oxidase-like 2a	Dr.89141	loxl2a	10
7.30291	0.055696	8.63221	0.098537	2.51	Up	2.30036e-05	0.00176808	CK698516	CK698516	Lysyl oxidase-like 2a	Dr.89141	loxl2a	10
7.28996	0.026664	8.61495	0.110076	2.51	Up	2.35258e-05	0.00178596	CK698516	CK698516	Lysyl oxidase-like 2a	Dr.89141	loxl2a	10
8.43693	0.123255	9.75293	0.123418	2.49	Up	0.000281209	0.00867087	CK698516	CK698516	Lysyl oxidase-like 2a	Dr.89141	loxl2a	10
6.72778	0.087999	7.98899	0.07792	2.4	Up	3.87004e-05	0.00237422	CK698516	CK698516	Lysyl oxidase-like 2a	Dr.89141	loxl2a	10
4.22204	0.122996	5.4051	0.106066	2.27	Up	0.000340968	0.00966694	CK698516	CK698516	Lysyl oxidase-like 2a	Dr.89141	loxl2a	10
4.65627	0.13198	8.14688	0.145886	11.24	Up	2.05848e-06	0.000439001	BC095229	Zgc:110354	macrophage expressed 1	Dr.88891	mpeg1.2	8
7.84388	0.253003	9.25155	0.257705	2.65	Up	0.00800392	0.0617448	NM_194425	NM_194425	Major histocompatibility complex class I ZE gene	Dr.118699	mhc1ze	1
7.26331	0.221946	8.59453	0.255767	2.52	Up	0.0077033	0.0603541	NM_194425	NM_194425	Major histocompatibility complex class I ZE gene	Dr.118699	mhc1ze	1
9.09425	0.101218	10.1772	0.162919	2.12	Up	0.00132349	0.0218438	NM_213136	zgc:64115	Major histocompatibility complex class I ZE like	-	hla-e/h2-t23	-
13.4578	0.04696	14.5063	0.07721	2.07	Up	2.46656e-05	0.00181584	NM_201325	NM_201325	Major vault protein	Dr.24562	mvp	3
9.61574	0.072015	10.673	0.133388	2.08	Up	0.000432006	0.0110806	AI721923	Zgc:136396	Matrix metallopeptidase 30	Dr.78814	mmp30	18
7.54123	0.197804	10.4382	0.455313	7.45	Up	0.0011152	0.019801	NM_201503	NM_201503	Matrix metalloproteinase 13	Dr.81475	mmp13	10
9.48925	0.157895	11.5169	0.478397	4.08	Up	0.00691977	0.0567084	AW305943	AW305943	Matrix metalloproteinase 13	Dr.81475	mmp13	10
10.5512	0.147042	12.5489	0.506242	3.99	Up	0.00907699	0.0662666	NM_201503	NM_201503	Matrix metalloproteinase 13	Dr.81475	mmp13	10
10.7313	0.149606	12.7187	0.52668	3.97	Up	0.0109665	0.0736058	AW420822	AW420822	Matrix metalloproteinase 13	Dr.81475	mmp13	10
10.0296	0.270634	15.358	0.089229	40.18	Up	1.51023e-06	0.000370985	BC053292	BC053292	Matrix metalloproteinase 9	Dr.76275	mmp9	8
10.0748	0.27122	15.2837	0.093722	36.99	Up	1.79939e-06	0.000412663	BC053292	BC053292	Matrix metalloproteinase 9	Dr.76275	mmp9	8
10.0517	0.271053	15.2486	0.097678	36.68	Up	1.868e-06	0.000419563	BC053292	BC053292	Matrix metalloproteinase 9	Dr.76275	mmp9	8
9.78699	0.272324	14.9463	0.074589	35.74	Up	1.73059e-06	0.000403219	NM_213123	NM_213123	Matrix metalloproteinase 9	Dr.76275	mmp9	8
9.83925	0.261893	14.9728	0.07435	35.1	Up	1.43697e-06	0.000361744	BC053292	BC053292	Matrix metalloproteinase 9	Dr.76275	mmp9	8
9.73868	0.263859	14.8546	0.082616	34.68	Up	1.6071e-06	0.000380519	BC053292	BC053292	Matrix metalloproteinase 9	Dr.76275	mmp9	8
10.134	0.270171	15.242	0.085655	34.49	Up	1.87737e-06	0.000419563	BC053292	BC053292	Matrix metalloproteinase 9	Dr.76275	mmp9	8
10.1604	0.276746	15.2654	0.10358	34.42	Up	2.40938e-06	0.0004879	NM_213123	NM_213123	Matrix metalloproteinase 9	Dr.76275	mmp9	8
10.2446	0.275341	15.3199	0.091312	33.71	Up	2.23647e-06	0.000468728	NM_213123	NM_213123	Matrix metalloproteinase 9	Dr.76275	mmp9	8
8.04727	0.266357	13.091	0.094575	32.98	Up	1.99069e-06	0.000429548	BC053292	BC053292	Matrix metalloproteinase 9	Dr.76275	mmp9	8
7.81448	0.29692	12.8571	0.082299	32.96	Up	3.31419e-06	0.000576077	BC053292	BC053292	Matrix metalloproteinase 9	Dr.76275	mmp9	8
8.92755	0.249064	13.9451	0.078129	32.39	Up	1.28273e-06	0.000346837	BC053292	BC053292	Matrix metalloproteinase 9	Dr.76275	mmp9	8
9.65504	0.275032	14.6355	0.088064	31.57	Up	2.43441e-06	0.0004879	BC053292	BC053292	Matrix metalloproteinase 9	Dr.76275	mmp9	8
8.94827	0.234985	13.8378	0.0772	29.64	Up	1.08666e-06	0.000314246	AW174507	AW174507	Matrix metalloproteinase 9	Dr.76275	mmp9	8
7.1981	0.285181	11.5252	0.125187	20.07	Up	8.66053e-06	0.00098468	BC053292	BC053292	Matrix metalloproteinase 9	Dr.76275	mmp9	8
2.73658	0.270175	5.16094	0.191927	5.37	Up	0.000333101	0.00953025	NM_180971	NM_180971	Melanocortin 2 receptor	Dr.45769	mc2r	16
2.39964	0.495582	4.58707	0.145645	4.55	Up	0.00547127	0.0495133	NM_180972	NM_180972	Melanocortin 3 receptor	Dr.45768	mc3r	8
2.11387	0.352699	4.81367	0.118583	6.5	Up	0.000348385	0.0097705	U31824	U31824	Melatonin receptor 1B b	Dr.133468	mtnr1bb	4
3.73464	0.136852	5.04557	0.120554	2.48	Up	0.000366645	0.0101007	U31824	U31824	Melatonin receptor 1B b	Dr.133468	mtnr1bb	4
11.0642	0.177507	13.0134	0.041195	3.86	Up	3.9406e-05	0.00240316	AW078034	AW078034	Membrane-spanning 4-domains, subfamily A, member 17A.11	Dr.40434	ms4a17a.11	4
9.42442	0.183957	11.9778	0.107897	5.87	Up	2.0577e-05	0.0016299	NM_001004629	NM_001004629	Membrane-spanning 4-domains, subfamily A, member 17A.5	Dr.80825	ms4a17a.5	4
5.79874	0.149243	7.68144	0.103291	3.69	Up	4.69878e-05	0.00269752	BC095661	BC095661	Metallothionein 2	Dr.132711	mt2	21
9.55846	0.126474	11.0677	0.062906	2.85	Up	3.96584e-05	0.00240937	ENSDART00000022150	Zgc:103761	mitochondrial ribosomal protein L53	-	mrpl53	-
8.55316	0.059961	9.7685	0.068045	2.32	Up	1.06931e-05	0.00112593	NM_152976	NM_152976	Mucosa associated lymphoid tissue lymphoma translocation gene 1	Dr.77507	malt1	22
5.39351	0.266316	6.50012	0.31869	2.15	Up	0.037299	0.129431	BI839846	BI839846	Myelin basic protein	Dr.80239	mbp	19
8.2225	0.085339	9.39822	0.083025	2.26	Up	6.2228e-05	0.00322959	NM_212814	NM_212814	Myeloid differentiation primary response gene (88)	Dr.134592	myd88	24
7.69534	0.034981	8.81279	0.049353	2.17	Up	1.62284e-06	0.000382179	NM_212814	NM_212814	Myeloid differentiation primary response gene (88)	Dr.134592	myd88	24
6.18369	0.158956	11.0094	0.753828	28.36	Up	0.000768645	0.0158637	NM_182867	NM_182867	Myxovirus (influenza virus) resistance E	Dr.26920	mxe	9
6.68884	0.016786	7.81635	0.078711	2.18	Up	8.2487e-06	0.000960399	NM_001044911	NM_001044911	Neuregulin 1	Dr.133124	nrg1	10
7.11736	0.091803	10.2536	0.184164	8.79	Up	5.03695e-06	0.000725768	BC067702	BC067702	Neutrophil cytosolic factor 1	Dr.2973	ncf1	5
7.25043	0.089344	10.3105	0.205889	8.34	Up	9.66632e-06	0.00106385	BI879542	BI879542	Neutrophil cytosolic factor 1	Dr.2973	ncf1	5
7.23041	0.077265	10.2484	0.17812	8.1	Up	4.48711e-06	0.000680099	BC067702	BC067702	Neutrophil cytosolic factor 1	Dr.2973	ncf1	5
7.93775	0.108653	10.8916	0.165157	7.75	Up	5.65807e-06	0.000758041	BC067702	BC067702	Neutrophil cytosolic factor 1	Dr.2973	ncf1	5
7.42703	0.102215	10.3757	0.156056	7.72	Up	4.06678e-06	0.000643094	BC067702	BC067702	Neutrophil cytosolic factor 1	Dr.2973	ncf1	5
7.37214	0.101591	10.3119	0.161266	7.67	Up	4.69642e-06	0.000697347	BC067702	BC067702	Neutrophil cytosolic factor 1	Dr.2973	ncf1	5
6.96115	0.087677	9.87884	0.199971	7.56	Up	1.08708e-05	0.00113374	BC067702	BC067702	Neutrophil cytosolic factor 1	Dr.2973	ncf1	5
5.60201	0.12666	8.44666	0.192752	7.18	Up	1.73238e-05	0.00148881	BC067702	BC067702	Neutrophil cytosolic factor 1	Dr.2973	ncf1	5
6.70475	0.071371	9.48087	0.204373	6.85	Up	1.38124e-05	0.00132681	BC067702	BC067702	Neutrophil cytosolic factor 1	Dr.2973	ncf1	5
6.59657	0.068397	9.36056	0.192759	6.79	Up	1.01815e-05	0.00109088	BC067702	BC067702	Neutrophil cytosolic factor 1	Dr.2973	ncf1	5
6.99841	0.10479	9.68093	0.195073	6.42	Up	1.9224e-05	0.00156228	BC067702	BC067702	Neutrophil cytosolic factor 1	Dr.2973	ncf1	5
3.05605	0.485582	5.67645	0.243315	6.15	Up	0.00292629	0.0348789	AY972158	AY972158	Neutrophil cytosolic factor 1	Dr.2973	ncf1	5
6.61763	0.055086	8.97038	0.177522	5.11	Up	1.49009e-05	0.00137121	BC067702	BC067702	Neutrophil cytosolic factor 1	Dr.2973	ncf1	5
5.15927	0.092842	6.99993	0.098801	3.58	Up	9.9096e-06	0.00107978	AY972158	AY972158	Neutrophil cytosolic factor 1	Dr.2973	ncf1	5
3.89965	0.149634	6.33403	0.268963	5.41	Up	0.000216732	0.0072822	BC092821	Zgc:110243	nicotinamide nucleotide adenylyltransferase 1	Dr.83299	nmnat1	23
8.05425	0.060231	9.11689	0.026823	2.09	Up	3.62748e-06	0.000607724	NM_200652	NM_200652	NM_200652	-	-	-
4.6241	0.109634	8.11393	0.111963	11.23	Up	5.36058e-07	0.000221359	DT068386	DT068386	Novel protein similar to mouse immunoresponsive gene 1 (Irg1)	Dr.41215	DKEY-57A22.9	9
7.93585	0.044097	9.06968	0.107627	2.19	Up	6.69698e-05	0.00336023	XM_001340663	XM_001340663	Novel protein similar to vertebrate human immunodeficiency virus type I enhancer binding protein 1 (HIVEP1)	Dr.81728	DKEY-31K9.2	19
9.37355	0.029575	11.9032	0.178418	5.77	Up	8.32521e-06	0.000964734	NM_001001840	NM_001001840	Nuclear factor of kappa light polypeptide gene enhancer in B-cells 2, p49/p100	Dr.117553	nfkb2	13
10.2403	0.029628	12.6814	0.175934	5.43	Up	9.47175e-06	0.00105839	NM_001001840	NM_001001840	Nuclear factor of kappa light polypeptide gene enhancer in B-cells 2, p49/p100	Dr.117553	nfkb2	13
6.94664	0.279157	8.81654	0.345562	3.66	Up	0.00562765	0.0502667	BM102747	BM102747	Nuclear factor of kappa light polypeptide gene enhancer in B-cells 2, p49/p100	Dr.117553	nfkb2	13
9.98858	0.064665	13.2721	0.041803	9.74	Up	1.11279e-08	3.42749e-05	AW018686	AW018686	Nuclear factor of kappa light polypeptide gene enhancer in B-cells inhibitor, alpha a	Dr.79912	nfkbiaa	20
1.31816	0.067488	4.51694	0.116765	9.18	Up	3.68733e-07	0.000179462	NM_213184	NM_213184	Nuclear factor of kappa light polypeptide gene enhancer in B-cells inhibitor, alpha a	Dr.79912	nfkbiaa	20
12.3375	0.033447	14.6629	0.062618	5.01	Up	5.38441e-08	6.73866e-05	AW232004	AW232004	Nuclear factor of kappa light polypeptide gene enhancer in B-cells inhibitor, alpha b	Dr.77409	nfkbiab	17
12.2004	0.037406	14.4458	0.069859	4.74	Up	1.27875e-07	9.82687e-05	NM_199629	NM_199629	Nuclear factor of kappa light polypeptide gene enhancer in B-cells inhibitor, alpha b	Dr.77409	nfkbiab	17
10.6045	0.047984	12.2475	0.112068	3.12	Up	1.03413e-05	0.00109415	BC050175	BC050175	Nuclear factor of kappa light polypeptide gene enhancer in B-cells inhibitor, alpha b	Dr.77409	nfkbiab	17
6.07109	0.064446	8.2925	0.249527	4.66	Up	0.000134199	0.0054128	NM_001080089	Zgc:158276	Nuclear factor of kappa light polypeptide gene enhancer in B-cells inhibitor, epsilon homolog	Dr.121145	nfkbie	Un
9.83122	0.034667	10.9265	0.285316	2.14	Up	0.00885411	0.0653034	NM_001044832	NM_001044832	Nucleolar protein with MIF4G domain 1	Dr.80088	nom1	7
3.67509	0.292581	4.87162	0.081266	2.29	Up	0.00762126	0.0599439	AF012746	AF012746	Odorant receptor, family C, subfamily 103, member 1	Dr.75767	or103-1	15
3.0755	0.196192	5.08921	0.071364	4.04	Up	7.11219e-05	0.00347542	AW232861	AW232861	Odorant receptor, family F, subfamily 115, member 12	Dr.36528	or115-12	21
11.3695	0.021901	12.3874	0.057127	2.03	Up	3.00744e-06	0.000546617	AW280217	AW280217	Optineurin	Dr.79390	optn	4
11.3526	0.040523	12.4065	0.070363	2.08	Up	1.28746e-05	0.00128169	NM_199999	zgc:77868	Optineurin	-	optn	-
4.62704	0.139124	6.10682	0.163834	2.79	Up	0.000463332	0.0115776	NM_001045166	NM_001045166	Peptidoglycan recognition protein 2	Dr.67552	pglyrp2	6
6.12605	0.221214	9.95844	0.078228	14.25	Up	3.35363e-06	0.000578342	DQ447203	DQ447203	Peptidoglycan recognition protein 5	Dr.87374	pglyrp5	18
5.55303	0.142501	7.55478	0.122709	4	Up	4.05196e-05	0.00243494	BC096807	Zgc:110411	Perilipin 2	Dr.77358	plin2	15
1.61273	0.077083	4.89252	0.158234	9.71	Up	1.54143e-06	0.000370985	CA472759	CA472759	PHD finger protein 5A	Dr.17446	phf5a	12
3.65573	0.495279	5.03631	0.197895	2.6	Up	0.0412954	0.137852	BC060908	BC060908	Phosducin 1	Dr.81948	pdc1	2
3.18893	0.279226	5.89467	0.227651	6.52	Up	0.000288364	0.00881453	CN500456	Zgc:112320	phosphodiesterase 6H, cGMP-specific, cone, gamma	Dr.11289	pde6h	3
4.61109	0.505433	6.39466	0.162871	3.44	Up	0.0152535	0.0823056	DN901768	Zgc:112320	phosphodiesterase 6H, cGMP-specific, cone, gamma	Dr.11289	pde6h	3
11.9784	0.25743	12.9784	0.236027	2	Up	0.0286799	0.109842	BG727092	BG727092	Phosphoenolpyruvate carboxykinase 1 (soluble)	Dr.37928	pck1	6
7.3408	0.071122	9.45954	0.150342	4.34	Up	1.43562e-05	0.00134656	AI979424	Zgc:114201	placenta-specfic 8 homolog	Dr.33256	plac8	10
6.85919	0.056633	8.60941	0.016665	3.36	Up	9.76352e-08	8.84232e-05	NM_200841	NM_200841	Pleckstrin	Dr.29086	plek	13
5.74455	0.036816	7.05658	0.108371	2.48	Up	2.64543e-05	0.00189034	BG728481	BG728481	Pleckstrin 2	Dr.83149	plek2	13
9.81234	0.027561	12.0081	0.068899	4.58	Up	9.87855e-08	8.84232e-05	NM_200340	NM_200340	Pleckstrin homology domain containing, family F (with FYVE domain) member 1	Dr.80998	plekhf1	7
10.2049	0.04765	12.2315	0.073599	4.07	Up	4.29834e-07	0.000198639	BM071184	BM071184	Pleckstrin homology domain containing, family F (with FYVE domain) member 1	Dr.80998	plekhf1	7
9.37321	0.082445	10.8438	0.180935	2.77	Up	0.000313651	0.00923947	NM_001020596	Zgc:110459	pleckstrin homology-like domain family A member 2	Dr.78179	phlda2	25
12.2224	0.057085	13.6382	0.1558	2.67	Up	0.000142038	0.00562031	CN022313	Zgc:110459	pleckstrin homology-like domain family A member 2	Dr.78179	phlda2	25
4.5979	0.04485	5.66708	0.275599	2.1	Up	0.00866839	0.06463	BC116550	Zgc:136471	polymerase (DNA-directed), delta 3, accessory subunit	Dr.29127	pold3	21
8.82138	0.048497	11.0543	0.142879	4.7	Up	5.98606e-06	0.000792167	NM_153656	NM_153656	Prostaglandin-endoperoxide synthase 1	Dr.18294	ptgs1	5
9.94515	0.059073	11.6508	0.136268	3.26	Up	2.61769e-05	0.00187664	NM_153657	NM_153657	Prostaglandin-endoperoxide synthase 2a	Dr.113864	ptgs2a	2
9.97116	0.103096	11.3316	0.12392	2.57	Up	0.000151014	0.00586424	AW077995	AW077995	Prostaglandin-endoperoxide synthase 2a	Dr.113864	ptgs2a	2
7.46157	0.063774	9.78185	0.092898	4.99	Up	8.53428e-07	0.000282692	AF354751	AF354751	Proteasome (prosome, macropain) subunit, alpha type, 6b	Dr.82172	psma6b	15
4.73485	0.142034	6.6586	0.12136	3.79	Up	4.89961e-05	0.00273398	AF155577	AF155577	Proteasome (prosome, macropain) subunit, beta type, 10	Dr.150271	psmb10	19
2.7179	0.144081	4.49634	0.14625	3.43	Up	0.000130507	0.00533533	AF155577	AF155577	Proteasome (prosome, macropain) subunit, beta type, 10	Dr.150271	psmb10	19
8.16962	0.212565	9.34248	0.168568	2.25	Up	0.00496493	0.0469109	NM_001002543	Zgc:92791	Proteasome (prosome, macropain) subunit, beta type, 10	Dr.85452	psmb10	22
5.61488	0.221175	7.06991	0.041581	2.74	Up	0.000649505	0.0142323	AF155576	AF155576	Proteasome (prosome, macropain) subunit, beta type, 11	Dr.8210	psmb11	19
5.92622	0.05414	7.08059	0.073093	2.23	Up	1.46775e-05	0.00136501	NM_131676	NM_131676	Proteasome (prosome, macropain) subunit, beta type, 11	Dr.8210	psmb11	19
1.41333	0.153922	4.72827	0.201602	9.95	Up	1.23717e-05	0.00124008	NM_131392	NM_131392	Proteasome (prosome, macropain) subunit, beta type, 8	Dr.7957	psmb8	19
3.62355	0.639382	5.78248	0.292475	4.47	Up	0.0219254	0.0949291	NM_131391	NM_131391	Proteasome (prosome, macropain) subunit, beta type, 9a	Dr.76004	psmb9a	19
5.27378	0.039303	6.75239	0.129054	2.79	Up	3.42608e-05	0.00218446	AF155579	AF155579	Proteasome (prosome, macropain) subunit, beta type, 9a	Dr.76004	psmb9a	19
1.61047	0.078299	4.99666	0.200657	10.46	Up	4.19829e-06	0.00065444	AF155580	AF155580	Proteasome (prosome, macropain) subunit, beta type, 9b	Dr.80224	psmb9b	*
7.56199	0.115386	10.1879	0.094661	6.17	Up	2.16367e-06	0.00045785	NM_131375	NM_131375	Proteasome activator subunit 1	Dr.81309	psme1	24
6.863	0.070904	9.46774	0.07012	6.08	Up	2.07704e-07	0.000124125	AF195052	AF195052	Proteasome activator subunit 1	Dr.81309	psme1	24
5.55089	0.080995	8.48845	0.152372	7.66	Up	2.62832e-06	0.000500557	AF195051	AF195051	Proteasome activator subunit 2	Dr.76266	psme2	12
8.01038	0.04642	9.88182	0.048887	3.66	Up	1.44522e-07	0.000105509	NM_131374	NM_131374	Proteasome activator subunit 2	Dr.76266	psme2	12
8.99024	0.290844	10.4264	0.12181	2.71	Up	0.00387328	0.0405888	AW019817	Zgc:77825	purine nucleoside phosphorylase 4b	Dr.80068	pnp4b	16
9.70851	0.278928	11.0947	0.148404	2.61	Up	0.0046311	0.0449293	NM_205643	Zgc:77825	purine nucleoside phosphorylase 4b	Dr.80068	pnp4b	16
9.82475	0.292566	11.1159	0.160408	2.45	Up	0.00827014	0.0628591	NM_205643	Zgc:77825	purine nucleoside phosphorylase 4b	Dr.80068	pnp4b	16
6.44974	0.126878	7.86369	0.430936	2.66	Up	0.0198772	0.0902445	NM_200996	NM_200996	Pyruvate dehydrogenase kinase, isoenzyme 2	Dr.151875	pdk2	19
6.00879	0.066836	7.10154	0.11873	2.13	Up	0.000200629	0.00701289	NM_001002168	Zgc:91964	RanBP-type and C3HC4-type zinc finger containing 1	Dr.81856	rbck1	22
7.99248	0.075722	9.02821	0.043819	2.05	Up	2.19611e-05	0.00170191	BC044508	BC044508	Ras homolog gene family, member Gb	Dr.9665	rhogb	21
8.18811	0.041227	9.21679	0.04322	2.04	Up	2.45434e-06	0.0004879	NM_200040	NM_200040	Ras homolog gene family, member Gb	Dr.9665	rhogb	21
8.14549	0.079622	9.15617	0.064382	2.01	Up	6.23899e-05	0.00323416	NM_200040	NM_200040	Ras homolog gene family, member Gb	Dr.9665	rhogb	21
7.78202	0.193403	9.27728	0.118251	2.82	Up	0.000583517	0.0132863	NM_199798	NM_199798	Ras-related associated with diabetes	Dr.80392	rrad	7
7.64896	0.208778	9.12737	0.163942	2.79	Up	0.00142041	0.0227738	AW116003	AW116003	Ras-related associated with diabetes	Dr.80392	rrad	7
7.5646	0.147903	8.98316	0.097915	2.67	Up	0.000203829	0.00706384	NM_199798	NM_199798	Ras-related associated with diabetes	Dr.80392	rrad	7
10.4915	0.033395	11.5461	0.14612	2.08	Up	0.000411823	0.0108337	NM_001003479	NM_001003479	RasGEF domain family, member 1Bb	Dr.13285	rasgef1bb	10
6.74155	0.027253	8.8209	0.127637	4.23	Up	3.88185e-06	0.000623936	NM_194411	NM_194411	Receptor-interacting serine-threonine kinase 2	Dr.150902	ripk2	2
6.94824	0.028966	8.93122	0.139768	3.95	Up	8.66394e-06	0.00098468	NM_194411	NM_194411	Receptor-interacting serine-threonine kinase 2	Dr.150902	ripk2	2
6.49263	0.060468	8.46819	0.183852	3.93	Up	5.15149e-05	0.00283125	NM_194411	NM_194411	Receptor-interacting serine-threonine kinase 2	Dr.150902	ripk2	2
6.92729	0.077329	8.86324	0.167582	3.83	Up	4.40797e-05	0.00259869	NM_194411	NM_194411	Receptor-interacting serine-threonine kinase 2	Dr.150902	ripk2	2
7.37876	0.036415	9.3109	0.101039	3.82	Up	1.8975e-06	0.000421911	NM_194411	NM_194411	Receptor-interacting serine-threonine kinase 2	Dr.150902	ripk2	2
7.20061	0.033057	9.10456	0.129709	3.74	Up	7.54835e-06	0.000913371	NM_194411	NM_194411	Receptor-interacting serine-threonine kinase 2	Dr.150902	ripk2	2
6.74752	0.05968	8.64283	0.134672	3.72	Up	1.35489e-05	0.00131012	NM_194411	NM_194411	Receptor-interacting serine-threonine kinase 2	Dr.150902	ripk2	2
5.36447	0.095491	7.1798	0.144849	3.52	Up	4.47084e-05	0.00262164	NM_194411	NM_194411	Receptor-interacting serine-threonine kinase 2	Dr.150902	ripk2	2
6.61207	0.027811	8.42131	0.106035	3.5	Up	3.15398e-06	0.000555497	NM_194411	NM_194411	Receptor-interacting serine-threonine kinase 2	Dr.150902	ripk2	2
6.36522	0.029499	7.90705	0.11737	2.91	Up	1.43496e-05	0.00134656	BG728701	BG728701	Receptor-interacting serine-threonine kinase 2	Dr.150902	ripk2	2
6.15829	0.042238	7.556	0.099853	2.63	Up	1.33964e-05	0.00130771	NM_194411	NM_194411	Receptor-interacting serine-threonine kinase 2	Dr.150902	ripk2	2
5.17918	0.142922	6.48843	0.144913	2.48	Up	0.000667388	0.0145022	NM_194411	NM_194411	Receptor-interacting serine-threonine kinase 2	Dr.150902	ripk2	2
6.44556	0.043916	7.47534	0.130423	2.04	Up	0.000294228	0.00892016	NM_194411	NM_194411	Receptor-interacting serine-threonine kinase 2	Dr.150902	ripk2	2
8.99356	0.084753	10.9063	0.054039	3.77	Up	1.36162e-06	0.000351159	NM_001017821	Zgc:110206	regulator of G-protein signaling 5b	Dr.92097	rgs5b	2
11.1557	0.084968	12.7745	0.054324	3.07	Up	3.71438e-06	0.000611398	AW279775	AW279775	Regulator of G-protein signalling 4	Dr.75538	rgs4	6
11.6531	0.082456	13.1398	0.086974	2.8	Up	1.6751e-05	0.0014587	NM_199274	NM_199274	Regulator of G-protein signalling 4	Dr.75538	rgs4	6
11.5787	0.076067	13.0272	0.092679	2.73	Up	1.95306e-05	0.00157551	NM_199274	NM_199274	Regulator of G-protein signalling 4	Dr.75538	rgs4	6
7.02653	0.251525	8.24119	0.131442	2.32	Up	0.00520565	0.0481569	AM161137	AM161137	Relaxin 3	Dr.52755	rln3	3
6.72201	0.118474	7.76216	0.253022	2.06	Up	0.0098178	0.0694606	NM_207082	NM_207082	Rhesus blood group, C glycoprotein	Dr.30216	rhcg	25
10.2237	0.041542	11.4232	0.083929	2.3	Up	1.39043e-05	0.00132731	NM_001001828	NM_001001828	Ring finger protein 114	Dr.86280	rnf114	23
11.9265	0.13185	13.5496	0.208936	3.08	Up	0.000596325	0.0134643	BI878414	BI878414	Sb:cb26	Dr.77174	sb:cb26	1
9.83779	0.155968	11.3704	0.111109	2.89	Up	0.000202964	0.00705032	AF047413	AF047413	Sb:cb26	Dr.77174	sb:cb26	1
12.3277	0.040135	13.6085	0.133286	2.43	Up	9.28922e-05	0.00416598	AW116558	AW116558	Sb:cb26	Dr.77174	sb:cb26	1
8.10599	0.129747	9.44704	0.079793	2.53	Up	0.000119148	0.00500386	AI544565	AI544565	Sb:cb474	Dr.77270	sb:cb474	19
8.59202	0.047013	10.0402	0.204168	2.73	Up	0.000453488	0.0114253	XM_696085	XM_696085	sb:cb606	-	-	-
4.72111	0.09739	6.54384	0.122513	3.54	Up	2.41428e-05	0.00180577	BI474117	BI474117	Sc:d148	Dr.85895	sc:d148	25
4.21493	0.145135	6.04657	0.163062	3.56	Up	0.00015603	0.00598527	CV485164	CV485164	SEC61, beta subunit	Dr.256	sec61b	6
3.75422	0.120811	6.55685	0.066464	6.98	Up	9.21742e-07	0.000291562	NM_001009892	NM_001009892	Serpin peptidase inhibitor, clade B (ovalbumin), member 1, like 1	Dr.82062	serpinb1l1	Un
1.81899	0.106973	7.91738	0.221598	68.52	Up	2.83956e-07	0.000151684	BI883516	Zgc:103580	Serum amyloid A1	Dr.13131	zgc:103580	7
1.19399	0.068709	6.79542	0.158932	48.55	Up	5.80096e-08	7.05831e-05	NM_001005599	Zgc:103580	Serum amyloid A1	Dr.13131	zgc:103580	7
1.34726	0.087185	6.0907	0.541185	26.79	Up	0.000131294	0.00534487	NM_001005599	Zgc:103580	Serum amyloid A1	Dr.13131	zgc:103580	7
6.91976	0.082075	8.01801	0.077658	2.14	Up	6.80974e-05	0.00339483	AA494842	AA494842	SH2 domain containing 5	Dr.75243	sh2d5	11
10.433	0.059757	12.0599	0.062044	3.09	Up	1.42353e-06	0.000360434	AW343797	Zgc:113078	SH3 domain containing 19 homolog	Dr.41750	zgc:113078	1
9.49377	0.072078	10.7701	0.187849	2.42	Up	0.000718864	0.0151751	NM_001004512	NM_001004512	Si:busm1-57f23.1	Dr.81717	si:busm1-57f23.1	10
9.31957	0.052075	10.5705	0.156651	2.38	Up	0.000274552	0.00857863	AW826598	AW826598	Si:busm1-57f23.1	Dr.81717	si:busm1-57f23.1	10
6.83387	0.146202	8.68893	0.087643	3.62	Up	3.56867e-05	0.00223952	BC076063	BC076063	Si:busm1-6a2.1	Dr.77515	si:busm1-6a2.1	11
8.15172	0.138834	9.34048	0.036908	2.28	Up	0.000168592	0.00630642	AW171209	AW171209	Si:ch211-135f11.1	Dr.35445	si:ch211-135f11.1	5
6.79099	0.105969	9.32254	0.35402	5.78	Up	0.000475977	0.0117942	EG567536	EG567536	Si:ch211-138a11.1	Dr.119909	si:ch211-138a11.1	7
1.29546	0.06733	6.91417	0.102777	49.14	Up	7.32575e-09	2.67408e-05	BM157226	BM157226	Si:ch211-149p10.2	Dr.74671	si:ch211-149p10.2	16
1.68853	0.090246	6.59235	0.094508	29.94	Up	2.39013e-08	4.98547e-05	BM157226	BM157226	Si:ch211-149p10.2	Dr.74671	si:ch211-149p10.2	16
2.05256	0.196761	6.88213	0.104037	28.43	Up	6.25524e-07	0.000236725	BM157226	BM157226	Si:ch211-149p10.2	Dr.74671	si:ch211-149p10.2	16
1.36679	0.065001	6.08203	0.11964	26.27	Up	3.86229e-08	5.92194e-05	BM157226	BM157226	Si:ch211-149p10.2	Dr.74671	si:ch211-149p10.2	16
2.18676	0.886187	6.78044	0.130065	24.15	Up	0.00215975	0.0290725	BM157226	BM157226	Si:ch211-149p10.2	Dr.74671	si:ch211-149p10.2	16
2.92368	0.157453	6.93963	0.076661	16.18	Up	4.5052e-07	0.000203445	BM157226	BM157226	Si:ch211-149p10.2	Dr.74671	si:ch211-149p10.2	16
1.28586	0.076866	5.04669	0.096369	13.56	Up	8.23028e-08	8.19343e-05	BM157226	BM157226	Si:ch211-149p10.2	Dr.74671	si:ch211-149p10.2	16
1.53353	0.155775	5.13746	0.17917	12.16	Up	5.15727e-06	0.000726379	BM157226	BM157226	Si:ch211-149p10.2	Dr.74671	si:ch211-149p10.2	16
3.57228	0.152703	6.89455	0.118872	10	Up	2.50056e-06	0.0004879	BM157226	BM157226	Si:ch211-149p10.2	Dr.74671	si:ch211-149p10.2	16
12.9797	0.084858	14.4441	0.059446	2.76	Up	7.83455e-06	0.000937641	CO801543	CO801543	Si:ch211-154o6.6	Dr.73909	si:ch211-154o6.6	16
12.9845	0.084553	14.4379	0.061179	2.74	Up	8.54072e-06	0.000979343	CO801543	CO801543	Si:ch211-154o6.6	Dr.73909	si:ch211-154o6.6	16
12.954	0.086724	14.4016	0.057449	2.73	Up	8.57948e-06	0.000981219	CO801543	CO801543	Si:ch211-154o6.6	Dr.73909	si:ch211-154o6.6	16
12.3005	0.082445	13.5976	0.057768	2.46	Up	1.34421e-05	0.00130771	CO801543	CO801543	Si:ch211-154o6.6	Dr.73909	si:ch211-154o6.6	16
12.2439	0.094605	13.4965	0.062613	2.38	Up	3.28331e-05	0.00212641	CO801543	CO801543	Si:ch211-154o6.6	Dr.73909	si:ch211-154o6.6	16
11.4469	0.084595	12.6877	0.067684	2.36	Up	2.65974e-05	0.00189438	BM036395	BM036395	Si:ch211-154o6.6	Dr.73909	si:ch211-154o6.6	16
3.27511	0.152162	4.7272	0.127765	2.74	Up	0.000334843	0.00956498	BM156806	BM156806	Si:ch211-188c16.1	Dr.7324	si:ch211-188c16.1	2
4.9657	0.173898	7.44347	0.346389	5.57	Up	0.000689811	0.0147827	BC103482	BC103482	Si:ch211-219a4.3	Dr.88899	si:ch211-219a4.3	9
10.7939	0.121341	11.9194	0.114698	2.18	Up	0.00051935	0.0124244	BI892316	BI892316	Si:ch211-235e18.3	Dr.81479	si:ch211-235e18.3	9
8.01848	0.026361	10.6671	0.081811	6.27	Up	7.75436e-08	7.89917e-05	AW175446	AW175446	Si:ch211-239j19.3	Dr.119093	si:ch211-239j19.3	18
5.44989	0.255397	7.04847	0.15668	3.03	Up	0.00176926	0.0258644	BI427747	BI427747	Si:ch211-245h14.1	Dr.85745	si:ch211-245h14.1	20
3.54131	0.384696	6.80084	0.18746	9.58	Up	0.00026689	0.00843477	CK236614	CK236614	Si:ch211-260g14.8	Dr.119576	si:ch211-260g14.8	20
6.07648	0.221544	9.28005	0.215158	9.21	Up	4.69781e-05	0.00269752	CK236614	CK236614	Si:ch211-260g14.8	Dr.119576	si:ch211-260g14.8	20
6.26984	0.262838	9.45915	0.220144	9.12	Up	8.73509e-05	0.00400555	CK236614	CK236614	Si:ch211-260g14.8	Dr.119576	si:ch211-260g14.8	20
3.31871	0.414971	6.4589	0.194867	8.82	Up	0.000476322	0.0117944	CK236614	CK236614	Si:ch211-260g14.8	Dr.119576	si:ch211-260g14.8	20
5.3102	0.210225	8.41154	0.197973	8.58	Up	3.85007e-05	0.00236528	CK236614	CK236614	Si:ch211-260g14.8	Dr.119576	si:ch211-260g14.8	20
5.81751	0.2371	8.80124	0.199732	7.91	Up	7.20171e-05	0.00348956	CK236614	CK236614	Si:ch211-260g14.8	Dr.119576	si:ch211-260g14.8	20
3.98271	0.224837	6.82228	0.177506	7.16	Up	6.08931e-05	0.00318526	CK236614	CK236614	Si:ch211-260g14.8	Dr.119576	si:ch211-260g14.8	20
3.90996	0.203988	6.73712	0.179585	7.1	Up	4.6227e-05	0.00267135	CK236614	CK236614	Si:ch211-260g14.8	Dr.119576	si:ch211-260g14.8	20
10.1323	0.083888	11.2927	0.308342	2.24	Up	0.0109491	0.0735839	XM_681324	XM_681324	si:ch211-260g14.8	-	-	-
4.76702	0.130547	5.78616	0.137443	2.03	Up	0.00170155	0.0253513	BM035965	BM035965	Si:ch73-314g15.3	Dr.83745	si:ch73-314g15.3	7
11.1233	0.016986	12.5744	0.043139	2.73	Up	7.06347e-08	7.54637e-05	BI673617	BI673617	Si:dkey-15j16.2	Dr.106771	si:dkey-15j16.2	20
1.71479	0.181654	4.63978	0.072982	7.59	Up	5.65896e-06	0.000758041	CN327087	CN327087	Si:dkey-193c22.1	Dr.81058	si:dkey-193c22.1	5
9.55384	0.144751	11.2811	0.082166	3.31	Up	4.68823e-05	0.00269752	BI878775	BI878775	Si:dkey-201c13.3	Dr.79877	si:dkey-201c13.3	5
4.37754	0.077737	5.51573	0.05999	2.2	Up	2.48119e-05	0.0018205	AI979399	AI979399	Si:dkey-201c13.3	Dr.79877	si:dkey-201c13.3	5
3.33497	0.206212	4.6735	0.15752	2.53	Up	0.00209827	0.0286504	ENSDARG00000040860	ENSDARG00000040860	Si:dkey-218f9.5	-	-	-
1.9853	0.33305	5.11202	0.19823	8.73	Up	0.000194217	0.00689967	DY547060	DY547060	Si:dkey-241l7.2	Dr.150938	si:dkey-241l7.2	20
5.65574	0.147395	8.44458	0.054804	6.91	Up	2.06457e-06	0.000439001	NM_001025555	NM_001025555	Si:dkey-25e12.3	Dr.42888	si:dkey-25e12.3	20
5.94096	0.050328	7.10031	0.056866	2.23	Up	4.98662e-06	0.000720887	AI641034	AI641034	Si:dkey-263o22.3	Dr.27903	si:dkey-263o22.3	19
12.0972	0.06492	13.6068	0.149887	2.85	Up	9.06035e-05	0.00410414	CN326479	CN326479	Si:dkeyp-110c7.1	Dr.78065	si:dkeyp-110c7.1	5
11.9756	0.038717	13.4651	0.170053	2.81	Up	0.000141278	0.00560718	BM155683	BM155683	Si:dkeyp-110c7.1	Dr.78065	si:dkeyp-110c7.1	5
9.22753	0.171507	10.7364	0.243226	2.85	Up	0.00228821	0.0300362	BC055392	BC055392	Si:dkeyp-20g2.4	Dr.82396	si:dkeyp-20g2.4	5
9.38925	0.12543	10.8344	0.212114	2.72	Up	0.0010869	0.019512	BC055392	BC055392	Si:dkeyp-20g2.4	Dr.82396	si:dkeyp-20g2.4	5
8.48103	0.072777	9.65047	0.074792	2.25	Up	3.01531e-05	0.00201727	AI331579	AI331579	Si:dkeyp-38g6.2	Dr.74181	si:dkeyp-38g6.2	8
1.86289	0.314399	4.51623	0.069311	6.29	Up	0.00017245	0.00639072	LOLO1658	LOLO1658	Si:dkeyp-59a8.1	-	-	-
3.84328	0.182074	6.33155	0.050103	5.61	Up	1.17966e-05	0.00120169	LOLO1657	LOLO1657	Si:dkeyp-59a8.1	-	-	-
7.38444	0.067233	8.64036	0.054358	2.39	Up	6.67405e-06	0.000847372	AW232238	AW232238	Si:dkeyp-59a8.1	Dr.22573	si:dkeyp-59a8.1	20
5.28284	0.16912	8.18896	0.11086	7.5	Up	7.10663e-06	0.000874415	BM183274	BM183274	Si:dkeyp-59a8.2	Dr.84529	si:dkeyp-59a8.2	20
2.28077	0.580572	7.0891	0.350015	28.02	Up	0.000394248	0.0105429	LOLO1669	LOLO1669	Si:dkeyp-59a8.3	-	-	-
1.83313	0.167996	6.51551	0.310351	25.68	Up	1.13295e-05	0.00116768	LOLO1670	LOLO1670	Si:dkeyp-59a8.3	-	-	-
5.1642	0.245955	6.86996	0.294467	3.26	Up	0.00434827	0.043357	LOLO1671	LOLO1671	Si:dkeyp-59a8.3	-	-	-
2.78326	0.490164	5.59985	0.109747	7.04	Up	0.00137151	0.0223533	BM181859	BM181859	Si:rp71-1g18.7	Dr.113977	si:rp71-1g18.7	2
5.7264	0.036672	6.86396	0.124505	2.2	Up	0.000122218	0.00507924	EH440630	EH440630	Si:rp71-4m17.1	Dr.30413	si:rp71-4m17.1	20
10.6761	0.075623	12.066	0.016361	2.62	Up	1.91326e-06	0.000423265	BE202082	BE202082	Si:rp71-61h23.4	Dr.82190	si:rp71-61h23.4	8
3.17397	0.295321	4.81987	0.152295	3.13	Up	0.00256915	0.0323288	NM_200091	NM_200091	Signal transducer and activator of transcription 1b	Dr.132875	stat1b	9
4.75531	0.207543	7.86855	0.181074	8.65	Up	2.86913e-05	0.00195758	NM_001004510	NM_001004510	Signal transducer and activator of transcription 4	Dr.34491	stat4	9
5.17656	0.126343	8.193	0.175804	8.09	Up	8.51696e-06	0.000979183	NM_001004510	NM_001004510	Signal transducer and activator of transcription 4	Dr.34491	stat4	9
4.86342	0.165385	7.80108	0.205193	7.66	Up	3.10907e-05	0.0020639	NM_001004510	NM_001004510	Signal transducer and activator of transcription 4	Dr.34491	stat4	9
5.31079	0.16131	8.21715	0.203108	7.5	Up	3.01649e-05	0.00201727	NM_001004510	NM_001004510	Signal transducer and activator of transcription 4	Dr.34491	stat4	9
5.14546	0.101181	7.98695	0.166775	7.17	Up	6.56662e-06	0.0008404	NM_001004510	NM_001004510	Signal transducer and activator of transcription 4	Dr.34491	stat4	9
4.23445	0.176449	7.04337	0.164037	7.01	Up	2.39904e-05	0.00180249	NM_001004510	NM_001004510	Signal transducer and activator of transcription 4	Dr.34491	stat4	9
4.8469	0.158937	7.65323	0.202956	7	Up	3.56172e-05	0.00223836	NM_001004510	NM_001004510	Signal transducer and activator of transcription 4	Dr.34491	stat4	9
5.71401	0.194016	8.51983	0.174323	6.99	Up	3.81407e-05	0.00234976	NM_001004510	NM_001004510	Signal transducer and activator of transcription 4	Dr.34491	stat4	9
5.80002	0.15757	8.55807	0.190837	6.76	Up	3.1127e-05	0.0020639	NM_001004510	NM_001004510	Signal transducer and activator of transcription 4	Dr.34491	stat4	9
6.45522	0.141447	9.21024	0.18061	6.75	Up	2.0216e-05	0.00161297	NM_001004510	NM_001004510	Signal transducer and activator of transcription 4	Dr.34491	stat4	9
5.91423	0.206081	8.62697	0.185147	6.56	Up	6.52862e-05	0.00330409	NM_001004510	NM_001004510	Signal transducer and activator of transcription 4	Dr.34491	stat4	9
5.46003	0.121005	8.1656	0.190721	6.52	Up	2.05191e-05	0.00162825	NM_001004510	NM_001004510	Signal transducer and activator of transcription 4	Dr.34491	stat4	9
9.66257	0.134869	11.177	0.108941	2.86	Up	0.000124548	0.00515162	NM_213309	NM_213309	Signal transducing adaptor family member 2b	Dr.30401	stap2b	8
8.05223	0.102615	9.1826	0.121305	2.19	Up	0.000387793	0.010459	NM_131479	NM_131479	Signal transduction and activation of transcription 3	Dr.132860	stat3	3
10.4064	0.043596	11.4465	0.144436	2.06	Up	0.00046001	0.0115207	AJ005693	AJ005693	Signal transduction and activation of transcription 3	Dr.132860	stat3	3
2.71995	0.380219	5.55145	0.302683	7.12	Up	0.00112467	0.0198725	XM_678520	XM_678520	Similar to 52 kDa Ro protein (Sjoegren syndrome type A antigen) (SS-A) (Ro(SS-A)) (52 kDa ribonucleoprotein autoantigen Ro/SS	Dr.82753	LOC555877	23
2.01451	0.429993	4.52087	0.287005	5.68	Up	0.00285718	0.0343584	XM_678520	XM_678520	Similar to 52 kDa Ro protein (Sjoegren syndrome type A antigen) (SS-A) (Ro(SS-A)) (52 kDa ribonucleoprotein autoantigen Ro/SS	Dr.82753	LOC555877	23
1.91703	0.457908	4.96558	0.039822	8.27	Up	0.000566543	0.0130715	BQ479842	BQ479842	Similar to angel homolog 1	Dr.17586	LOC569547	17
3.9766	0.230793	8.33813	0.142941	20.56	Up	3.69506e-06	0.000610773	XM_688922	XM_688922	Similar to B-cell lymphoma 3-encoded protein (Protein Bcl-3)	Dr.93306	LOC565656	16
4.81935	0.393201	8.27526	0.183931	10.97	Up	0.000209025	0.00717764	CK025620	CK025620	Similar to cadherin 1, epithelial	Dr.104557	LOC568392	7
8.38186	0.05853	10.6502	0.093586	4.82	Up	8.63728e-07	0.000282692	AW019258	AW019258	Similar to chemokine (C-X-C motif) receptor 3.1	Dr.79952	DKEY-81P7.2	16
8.74829	0.227781	10.4604	0.263729	3.28	Up	0.00267495	0.0330051	DN857240	DN857240	Similar to cocaine and amphetamine regulated transcript protein type I	Dr.86980	LOC557301	7
11.1606	0.037419	12.7373	0.271113	2.98	Up	0.00119239	0.0206362	BI672168	BI672168	Similar to complement C4-2	Dr.12491	LOC794635	16
11.2915	0.040359	12.8508	0.28335	2.95	Up	0.00159009	0.0242599	BI672168	BI672168	Similar to complement C4-2	Dr.12491	LOC794635	16
7.69936	0.061632	12.5755	0.178812	29.37	Up	2.24495e-07	0.000127708	EH534865	EH534865	Similar to complement component 1, q subcomponent-like 4	Dr.140503	LOC100149559	7
2.13788	0.450871	4.69731	0.131387	5.89	Up	0.00158746	0.0242368	CD014253	CD014253	Similar to complement component 1, q subcomponent-like 4	Dr.17591	LOC100150154	22
7.76937	0.355033	12.0028	0.333192	18.81	Up	0.000127818	0.00525216	BC100054	BC100054	Similar to complement protein component C7-1	Dr.51235	LOC570832	21
7.15146	0.317692	11.2707	0.344544	17.38	Up	0.000120276	0.00503193	AA497156	AA497156	Similar to complement protein component C7-1	Dr.51235	LOC570832	21
3.75359	0.250279	7.1277	0.279241	10.37	Up	0.000105406	0.00455335	BC100054	BC100054	Similar to complement protein component C7-1	Dr.51235	LOC570832	21
4.18508	0.292344	7.27269	0.339022	8.5	Up	0.000458825	0.0115108	BC100054	BC100054	Similar to complement protein component C7-1	Dr.51235	LOC570832	21
3.26588	0.324907	5.80606	0.108063	5.82	Up	0.000308498	0.00914287	AW154397	AW154397	Similar to deltex 3-like	Dr.74789	LOC568778	11
3.69986	0.330808	5.3465	0.204755	3.13	Up	0.00548507	0.0495795	CN510825	CN510825	Similar to DnaJ (Hsp40) homolog, subfamily C, member 5	Dr.88525	LOC797907	23
13.1106	0.079158	15.5369	0.082083	5.38	Up	7.02779e-07	0.000256532	CN021737	CN021737	Similar to es1 protein	Dr.6709	LOC565309	14
10.7744	0.107186	13.1052	0.091419	5.03	Up	3.10818e-06	0.000553446	AW184205	AW184205	Similar to es1 protein	Dr.6709	LOC565309	14
8.15791	0.102156	10.4128	0.098341	4.77	Up	3.92526e-06	0.00062523	CN021737	CN021737	Similar to es1 protein	Dr.6709	LOC565309	14
5.79616	0.089704	7.75365	0.112773	3.88	Up	9.87585e-06	0.00107878	AW203161	AW203161	Similar to es1 protein	Dr.6709	LOC565309	14
1.64856	0.076098	5.14753	0.220889	11.31	Up	5.58122e-06	0.000758041	BF717786	BF717786	Similar to g-RICH	Dr.76537	LOC565636	3
3.89475	0.108046	5.80425	0.098274	3.76	Up	1.2346e-05	0.00124008	BF717414	BF717414	Similar to GTPase, IMAP family member 8	Dr.27696	LOC565311	15
6.02832	0.105114	7.39236	0.188494	2.57	Up	0.000732952	0.0153981	XM_694125	XM_694125	Similar to guanylate binding protein 1, interferon-inducible, 67kDa	Dr.65465	LOC570622	2
11.3408	0.074312	12.4078	0.057165	2.1	Up	2.75878e-05	0.00192119	BM036747	BM036747	Similar to HDCME31P-like protein	Dr.6748	LOC556585	16
8.28052	0.05012	9.67029	0.057095	2.62	Up	1.71916e-06	0.000402697	BM025966	BM025966	Similar to interferon regulatory factor 2	Dr.85637	LOC100150129	14
1.59547	0.06443	8.25619	0.440418	101.18	Up	5.60792e-06	0.000758041	BC124510	BC124510	Similar to Jun dimerization protein 1	Dr.81777	LOC562215	7
4.65454	0.214013	5.81955	0.164571	2.24	Up	0.00500846	0.0471551	ENSDART00000049706	ENSDART00000049706	Similar to KIAA1968 protein	-	-	-
4.39158	0.241447	6.10333	0.094702	3.28	Up	0.000581676	0.0132773	AL923424	AL923424	Similar to LOC100037887 protein	Dr.87960	LOC797875	11
3.14695	0.32259	4.67708	0.450338	2.89	Up	0.0327594	0.119153	BF717532	BF717532	Similar to LOC495244 protein	Dr.132313	LOC799513	11
2.44007	0.391534	4.79962	0.100547	5.13	Up	0.00111392	0.0197975	CN507295	CN507295	Similar to LOC495350 protein	Dr.119869	LOC100004941	21
5.39618	0.253057	6.52569	0.333263	2.19	Up	0.0356113	0.125617	XM_682152	XM_682152	Similar to LOC794117 protein	Dr.81823	LOC558876	15
7.16798	0.062706	8.97021	0.067692	3.49	Up	1.16702e-06	0.000325597	CD283645	CD283645	Similar to Macrophage receptor MARCO (Macrophage receptor with collagenous structure) (Scavenger receptor class A member 2)	Dr.85136	LOC571584	9
6.9939	0.106425	8.73041	0.043143	3.33	Up	5.27492e-06	0.000737642	CD283645	CD283645	Similar to Macrophage receptor MARCO (Macrophage receptor with collagenous structure) (Scavenger receptor class A member 2)	Dr.85136	LOC571584	9
6.95515	0.115094	8.68414	0.044424	3.31	Up	8.23153e-06	0.000960399	CO959289	CO959289	Similar to Macrophage receptor MARCO (Macrophage receptor with collagenous structure) (Scavenger receptor class A member 2)	Dr.85136	LOC571584	9
7.12971	0.138545	8.74548	0.051266	3.06	Up	3.46689e-05	0.00220087	CD283645	CD283645	Similar to Macrophage receptor MARCO (Macrophage receptor with collagenous structure) (Scavenger receptor class A member 2)	Dr.85136	LOC571584	9
7.23434	0.167192	8.82055	0.059466	3	Up	0.000109397	0.00467505	CO959289	CO959289	Similar to Macrophage receptor MARCO (Macrophage receptor with collagenous structure) (Scavenger receptor class A member 2)	Dr.85136	LOC571584	9
6.50143	0.192716	8.05725	0.079483	2.94	Up	0.000298505	0.00898035	CD283645	CD283645	Similar to Macrophage receptor MARCO (Macrophage receptor with collagenous structure) (Scavenger receptor class A member 2)	Dr.85136	LOC571584	9
7.12202	0.210213	8.47055	0.085659	2.55	Up	0.00101598	0.0187618	CD283645	CD283645	Similar to Macrophage receptor MARCO (Macrophage receptor with collagenous structure) (Scavenger receptor class A member 2)	Dr.85136	LOC571584	9
6.0722	0.329117	7.32052	0.384131	2.38	Up	0.0486006	0.153112	CO959289	CO959289	Similar to Macrophage receptor MARCO (Macrophage receptor with collagenous structure) (Scavenger receptor class A member 2)	Dr.85136	LOC571584	9
7.46997	0.103472	8.70978	0.052447	2.36	Up	3.95949e-05	0.00240885	CD283645	CD283645	Similar to Macrophage receptor MARCO (Macrophage receptor with collagenous structure) (Scavenger receptor class A member 2)	Dr.85136	LOC571584	9
7.72004	0.108357	8.93863	0.113838	2.33	Up	0.000241933	0.00790924	CO959289	CO959289	Similar to Macrophage receptor MARCO (Macrophage receptor with collagenous structure) (Scavenger receptor class A member 2)	Dr.85136	LOC571584	9
7.49209	0.106037	8.68521	0.045588	2.29	Up	4.79299e-05	0.00271239	CD283645	CD283645	Similar to Macrophage receptor MARCO (Macrophage receptor with collagenous structure) (Scavenger receptor class A member 2)	Dr.85136	LOC571584	9
7.70836	0.101974	9.93071	0.084634	4.67	Up	2.87109e-06	0.000530643	BI884332	BI884332	Similar to Mitogen-activated protein kinase kinase kinase 5 (MAPK/ERK kinase kinase 5) (MEK kinase 5) (MEKK 5) (Apoptosis sig	Dr.77045	LOC555662	25
5.41387	0.150413	7.24838	0.200306	3.57	Up	0.000331055	0.0094857	AW076762	AW076762	Similar to N-myc-interactor (Nmi) (N-myc and STAT interactor)	Dr.80228	LOC792676	9
3.74609	0.225401	5.0454	0.180333	2.46	Up	0.00409894	0.0418306	EB975322	EB975322	Similar to NEDD4-binding protein 1 (N4BP1)	Dr.115578	LOC560598	7
3.92613	0.143974	5.14697	0.130432	2.33	Up	0.000755559	0.0157224	EB975322	EB975322	Similar to NEDD4-binding protein 1 (N4BP1)	Dr.115578	LOC560598	7
4.751	0.127701	5.92713	0.183812	2.26	Up	0.0019109	0.02715	EB975322	EB975322	Similar to NEDD4-binding protein 1 (N4BP1)	Dr.115578	LOC560598	7
3.86863	0.10944	5.04091	0.212907	2.25	Up	0.00271913	0.0333257	EB975322	EB975322	Similar to NEDD4-binding protein 1 (N4BP1)	Dr.115578	LOC560598	7
3.86849	0.140474	4.9463	0.224514	2.11	Up	0.00657817	0.0551185	EB975322	EB975322	Similar to NEDD4-binding protein 1 (N4BP1)	Dr.115578	LOC560598	7
3.91547	0.134492	4.95688	0.117728	2.06	Up	0.0011245	0.0198725	EB975322	EB975322	Similar to NEDD4-binding protein 1 (N4BP1)	Dr.115578	LOC560598	7
5.11287	0.036936	6.2579	0.112986	2.21	Up	7.1674e-05	0.00347691	DQ066717	DQ066717	Similar to NF-kappa-B 1 p105 subunit	Dr.47468	LOC799092	14
5.2275	0.103233	6.34546	0.11731	2.17	Up	0.000376137	0.010259	DQ066717	DQ066717	Similar to NF-kappa-B 1 p105 subunit	Dr.47468	LOC799092	14
5.0989	0.086353	6.16477	0.130977	2.09	Up	0.000497727	0.0120586	DQ066717	DQ066717	Similar to NF-kappa-B 1 p105 subunit	Dr.47468	LOC799092	14
5.19112	0.075298	6.21761	0.120461	2.04	Up	0.000356291	0.00990528	DQ066717	DQ066717	Similar to NF-kappa-B 1 p105 subunit	Dr.47468	LOC799092	14
8.98203	0.030471	10.4339	0.180097	2.74	Up	0.000210897	0.00721149	XM_001338259	XM_001338259	Similar to nuclear factor of kappa light polypeptide gene enhancer in Bcells inhibitor, betaLOC797834	-	-	-
4.54175	0.222739	7.27503	0.063202	6.65	Up	2.23251e-05	0.0017247	BI672130	BI672130	Similar to PHD finger protein 6	Dr.83423	LOC569187	9
4.83226	0.241271	7.31048	0.061868	5.57	Up	5.96115e-05	0.00313841	BC074029	BC074029	Similar to PHD finger protein 6	Dr.83423	LOC569187	9
8.91332	0.046724	11.1323	0.143368	4.66	Up	6.18644e-06	0.000812966	ENSDARG00000052148	ENSDARG00000052148	Similar to phosphodiesterase 4B, cAMP-specific	-	-	-
9.84075	0.074355	11.4212	0.146125	2.99	Up	7.13795e-05	0.00347691	ENSDARG00000004539	ENSDARG00000004539	Similar to phosphodiesterase 4B, cAMP-specific	-	-	-
6.85422	0.206698	8.27425	0.524381	2.68	Up	0.0453266	0.146325	ENSDARG00000010276	ENSDARG00000010276	Similar to phosphodiesterase 4B, cAMP-specific	-	-	-
4.28189	0.171961	5.64119	0.087642	2.57	Up	0.000409728	0.0108051	BI887398	BI887398	Similar to phospholipase A1 member A	Dr.106430	LOC100149470	Un
5.83151	0.076436	7.18673	0.102852	2.56	Up	4.20562e-05	0.00249958	BI886000	BI886000	Similar to poliovirus receptor-related 3	Dr.80961	LOC795529	1
6.11813	0.0765	7.73974	0.0536	3.08	Up	2.34131e-06	0.000486048	BI866943	BI866943	Similar to poly (ADP-ribose) polymerase family, member 14	Dr.40164	LOC562648	10
4.0948	0.214612	5.54669	0.275451	2.74	Up	0.00595817	0.0519685	BM101544	BM101544	Similar to pyruvate dehydrogenase kinase, isoenzyme 2	Dr.9528	LOC100148020	Un
4.80424	0.068702	5.97245	0.13232	2.25	Up	0.000228283	0.00755247	DT056623	DT056623	Similar to R-RCD1	Dr.113785	LOC793398	2
5.00489	0.062322	6.00715	0.126405	2	Up	0.000388602	0.0104592	DT056623	DT056623	Similar to R-RCD1	Dr.113785	LOC793398	2
6.56534	0.251507	8.19652	0.380251	3.1	Up	0.011672	0.0763154	XM_689538	XM_689538	Similar to Regulator of G-protein signaling 4	Dr.82117	LOC566268	22
4.97907	0.269047	6.46011	0.350807	2.79	Up	0.0154188	0.0825164	BG799370	BG799370	Similar to Regulator of G-protein signaling 4	Dr.82117	LOC566268	22
3.93241	0.148712	4.97684	0.135596	2.06	Up	0.00203495	0.0281634	CF265645	CF265645	Similar to SNF1/AMP-activated protein kinase	Dr.71665	LOC560275	22
4.0348	0.177836	6.38	0.595888	5.08	Up	0.00927482	0.0671623	BG985584	BG985584	Similar to T-lymphoma invasion and metastasis-inducing protein 2 (TIAM-2) (SIF and TIAM1-like exchange factor)	Dr.77450	LOC572192	14
6.09682	0.050261	8.2102	0.234235	4.33	Up	0.000117827	0.00496266	BM183904	BM183904	Similar to TAP2 protein	Dr.96241	LOC556826	12
8.28287	0.133227	11.1324	0.032589	7.21	Up	8.09534e-07	0.000277031	BC086730	BC086730	Similar to TRAF2 binding protein	Dr.17438	LOC560548	7
9.76506	0.102048	12.5066	0.026291	6.69	Up	2.12745e-07	0.000124125	BC086730	BC086730	Similar to TRAF2 binding protein	Dr.17438	LOC560548	7
7.42577	0.249424	9.80108	0.536464	5.19	Up	0.0069988	0.0570891	AW019214	AW019214	Similar to Transcobalamin-1 precursor (Transcobalamin I) (TCI) (TC I)	Dr.79969	LOC566714	5
7.17035	0.159025	8.80978	0.059998	3.12	Up	7.11271e-05	0.00347542	AW076588	AW076588	Similar to Transmembrane protein 173	Dr.80191	LOC570872	14
2.95201	0.078481	5.03357	0.172845	4.23	Up	3.41659e-05	0.00218254	CK030228	CK030228	Similar to transmembrane protein 176B	Dr.121431	LOC563410	16
9.91268	0.046917	11.002	0.078898	2.13	Up	2.1658e-05	0.00168506	BI981043	BI981043	Similar to transmembrane protein 176B	Dr.121431	LOC563410	16
1.8045	0.130511	7.14317	0.57182	40.47	Up	9.87748e-05	0.00436592	ENSDARG00000052987	ENSDARG00000052987	Similar to Tripartite motif-containing protein 16 (Estrogen-responsive B box protein)	-	-	-
1.58788	0.079882	5.43771	0.043768	14.42	Up	1.17372e-08	3.42749e-05	BM096075	BM096075	Similar to tumor necrosis factor, alpha-induced protein 2	Dr.86256	LOC569366	13
8.95762	0.075364	12.7484	0.032241	13.84	Up	6.84994e-09	2.67408e-05	BM096075	BM096075	Similar to tumor necrosis factor, alpha-induced protein 2	Dr.86256	LOC569366	13
1.70276	0.097424	5.00603	0.081109	9.87	Up	2.10703e-07	0.000124125	BM096075	BM096075	Similar to tumor necrosis factor, alpha-induced protein 2	Dr.86256	LOC569366	13
1.63138	0.270204	4.74055	0.073539	8.63	Up	3.18041e-05	0.00209176	BM096075	BM096075	Similar to tumor necrosis factor, alpha-induced protein 2	Dr.86256	LOC569366	13
2.05052	0.447003	4.32169	0.100429	4.83	Up	0.00255917	0.0322404	BM096075	BM096075	Similar to tumor necrosis factor, alpha-induced protein 2	Dr.86256	LOC569366	13
4.26515	0.293826	6.35597	0.053451	4.26	Up	0.000423173	0.0109836	BM096075	BM096075	Similar to tumor necrosis factor, alpha-induced protein 2	Dr.86256	LOC569366	13
4.42572	0.099149	6.16824	0.072651	3.35	Up	7.6978e-06	0.000923799	BM096075	BM096075	Similar to tumor necrosis factor, alpha-induced protein 2	Dr.86256	LOC569366	13
4.05463	0.136975	5.72382	0.010882	3.18	Up	1.89169e-05	0.00154246	BM096075	BM096075	Similar to tumor necrosis factor, alpha-induced protein 2	Dr.86256	LOC569366	13
2.04762	0.277218	4.961	0.107972	7.53	Up	6.52579e-05	0.00330409	XM_686911	XM_686911	Similar to Ubiquitin carboxyl-terminal hydrolase 21 (Ubiquitin thioesterase 21) (Ubiquitin-specific-processing protease 21) (	Dr.82629	LOC563546	23
2.6349	0.509279	6.38955	0.198763	13.5	Up	0.000469495	0.0116981	CN174986	CN174986	Similar to UBiQuitin family member (ubq-1)	Dr.114892	LOC558956	5
4.20201	0.08197	7.14267	0.151366	7.68	Up	2.57433e-06	0.000492417	CN174986	CN174986	Similar to UBiQuitin family member (ubq-1)	Dr.114892	LOC558956	5
3.45289	0.238105	6.15035	0.192786	6.49	Up	0.000119113	0.00500386	CN174986	CN174986	Similar to UBiQuitin family member (ubq-1)	Dr.114892	LOC558956	5
5.00732	0.052128	7.6607	0.145902	6.29	Up	2.53695e-06	0.0004879	CN174986	CN174986	Similar to UBiQuitin family member (ubq-1)	Dr.114892	LOC558956	5
5.10881	0.085355	7.62682	0.175093	5.73	Up	1.31861e-05	0.00129769	XM_682249	XM_682249	Similar to UBiQuitin family member (ubq-1)	Dr.114892	LOC558956	5
5.39797	0.148489	7.09959	0.410401	3.25	Up	0.00799437	0.0617144	BI885065	BI885065	Similar to Uncharacterized protein C1orf183	Dr.148812	LOC100002294	8
9.55247	0.105357	10.9619	0.050721	2.66	Up	1.97902e-05	0.00158917	AW232450	AW232450	Similar to zinc finger CCCH type containing 12A	Dr.132720	LOC563108	19
5.62372	0.172735	12.6265	0.201697	128.24	Up	1.9625e-07	0.000124125	ENSDART00000003040	Zgc:92476	Solute carrier family 2 (facilitated glucose transporter), member 3	-	-	-
6.36447	0.049234	7.41661	0.046619	2.07	Up	4.53209e-06	0.000682197	BI673514	BI673514	Solute carrier family 25, member 37	Dr.116247	slc25a37	8
5.28123	0.148899	6.77639	0.147105	2.82	Up	0.000379323	0.0103164	AI522773	AI522773	Solute carrier family 30 (zinc transporter), member 6	Dr.141675	slc30a6	6
9.76594	0.062057	11.2406	0.111739	2.78	Up	2.54938e-05	0.00184274	BM184056	BM184056	Solute carrier family 39 (zinc transporter), member 3	Dr.79491	slc39a3	16
8.52819	0.174418	10.0025	0.165934	2.78	Up	0.000866012	0.0171836	AW154085	Zgc:123236	solute carrier organic anion transporter family, member 2B1	Dr.110015	slco2b2	21
5.44836	0.098532	6.82155	0.146584	2.59	Up	0.000238326	0.00783151	AW171262	Zgc:123236	solute carrier organic anion transporter family, member 2B1	Dr.110015	slco2b2	21
3.33463	0.22304	7.98975	0.316265	25.2	Up	2.00287e-05	0.00160387	CN505703	Zgc:112143	STEAP family member 4 homolog	Dr.76505	steap4	16
7.11416	0.088832	11.4667	0.178101	20.43	Up	5.97175e-07	0.000235551	CN505703	Zgc:112143	STEAP family member 4 homolog	Dr.76505	steap4	16
6.84513	0.190068	11.174	0.294848	20.1	Up	1.72714e-05	0.00148881	CN505703	Zgc:112143	STEAP family member 4 homolog	Dr.76505	steap4	16
6.848	0.171279	11.1578	0.282461	19.83	Up	1.2496e-05	0.00124969	CN505703	Zgc:112143	STEAP family member 4 homolog	Dr.76505	steap4	16
7.50078	0.154157	11.7317	0.190971	18.78	Up	2.44018e-06	0.0004879	CN505703	Zgc:112143	STEAP family member 4 homolog	Dr.76505	steap4	16
7.9021	0.124966	12.0878	0.271242	18.2	Up	8.22833e-06	0.000960399	CN505703	Zgc:112143	STEAP family member 4 homolog	Dr.76505	steap4	16
6.88241	0.231289	11.0576	0.280882	18.07	Up	2.63015e-05	0.00188249	CN505703	Zgc:112143	STEAP family member 4 homolog	Dr.76505	steap4	16
8.30711	0.109976	12.4747	0.230732	17.97	Up	3.38797e-06	0.000579699	CN505703	Zgc:112143	STEAP family member 4 homolog	Dr.76505	steap4	16
8.51072	0.113602	12.4246	0.162114	15.07	Up	1.0857e-06	0.000314246	CN505703	Zgc:112143	STEAP family member 4 homolog	Dr.76505	steap4	16
8.88703	0.157582	12.6967	0.176507	14.02	Up	3.64887e-06	0.000607724	BI878750	Zgc:112143	STEAP family member 4 homolog	Dr.76505	steap4	16
8.24113	0.147344	11.9194	0.171943	12.8	Up	3.46358e-06	0.000587212	CN505703	Zgc:112143	STEAP family member 4 homolog	Dr.76505	steap4	16
8.76187	0.065751	12.3956	0.178885	12.41	Up	1.34601e-06	0.000350948	CN505703	Zgc:112143	STEAP family member 4 homolog	Dr.76505	steap4	16
7.2423	0.175146	8.31458	0.191755	2.1	Up	0.00615491	0.0530194	BC083293	BC083293	Sulfotransferase family 2, cytosolic sulfotransferase 3	Dr.86501	sult2st3	16
5.30457	0.147536	6.32393	0.132967	2.03	Up	0.00215201	0.0290223	BC083293	BC083293	Sulfotransferase family 2, cytosolic sulfotransferase 3	Dr.86501	sult2st3	16
5.49381	0.236813	6.96878	0.091492	2.78	Up	0.00114126	0.0200683	BC124437	Zgc:153723	sulfotransferase family 5A, member 1 homolog	Dr.88985	sult5a1	7
8.8368	0.156631	10.8523	0.054614	4.04	Up	1.88939e-05	0.00154246	NM_001003467	NM_001003467	Suppressor of cytokine signaling 1	Dr.79974	socs1	3
9.51278	0.119757	11.2196	0.091004	3.26	Up	2.80503e-05	0.00194061	AW019268	AW019268	Suppressor of cytokine signaling 1	Dr.79974	socs1	3
8.9698	0.173448	13.195	0.07086	18.7	Up	4.97678e-07	0.000217998	NM_199950	NM_199950	Suppressor of cytokine signaling 3a	Dr.6431	socs3a	3
9.41494	0.167495	13.5018	0.057819	16.99	Up	4.35343e-07	0.000198639	BI878700	BI878700	Suppressor of cytokine signaling 3a	Dr.6431	socs3a	3
11.2295	0.085046	14.2426	0.058298	8.07	Up	1.06418e-07	9.32286e-05	NM_213304	NM_213304	Suppressor of cytokine signaling 3b	Dr.81607	socs3b	12
11.0628	0.09579	14.0312	0.038746	7.83	Up	1.17834e-07	9.73864e-05	BG727181	BG727181	Suppressor of cytokine signaling 3b	Dr.81607	socs3b	12
13.1873	0.080279	14.3304	0.102397	2.21	Up	0.000120595	0.00504048	AI959694	AI959694	Syndecan 4	Dr.74531	sdc4	11
7.50952	0.042267	8.74344	0.120918	2.35	Up	7.16525e-05	0.00347691	BI983762	BI983762	Syntaxin 11a	Dr.83170	stx11a	17
8.22564	0.085709	9.2563	0.141803	2.04	Up	0.000797554	0.0162377	NM_212910	NM_212910	Syntaxin 11a	Dr.83170	stx11a	17
8.50206	0.080681	10.537	0.057668	4.1	Up	8.71393e-07	0.000282738	NM_130974	NM_130974	Tapasin	Dr.124123	tpsn	19
8.15736	0.043502	10.0127	0.048832	3.62	Up	1.26984e-07	9.82687e-05	AF137538	AF137538	Tapasin	Dr.124123	tpsn	19
1.19094	0.072	4.92574	0.160728	13.31	Up	7.16831e-07	0.000257416	TC270473	TC270473	TC270473	-	-	-
7.53108	0.144938	9.23469	0.244764	3.26	Up	0.000973893	0.0183603	TC283482	TC283482	TC283482	-	-	-
12.2973	0.034522	13.3222	0.086203	2.03	Up	3.29134e-05	0.00212641	TC291895	TC291895	TC291895	-	-	-
7.99953	0.045111	9.08187	0.051944	2.12	Up	4.18098e-06	0.000654069	TC294014	TC294014	TC294014	-	-	-
12.7744	0.068439	13.8164	0.157377	2.06	Up	0.00090588	0.0175888	BI864190	Zgc:92903	thioredoxin	Dr.79021	zgc:92903	7
7.49674	0.196346	11.6609	0.148248	17.93	Up	2.71903e-06	0.000513369	NM_213296	NM_213296	Tissue inhibitor of metalloproteinase 2b	Dr.81512	timp2b	3
10.2627	0.11716	14.063	0.133566	13.93	Up	6.81115e-07	0.000250762	AW567515	AW567515	Tissue inhibitor of metalloproteinase 2b	Dr.81512	timp2b	3
3.22839	0.173655	4.92446	0.054833	3.24	Up	8.67541e-05	0.00398332	CN016337	CN016337	TNF receptor-associated factor 1	Dr.134981	traf1	8
3.3669	0.143565	4.682	0.168936	2.49	Up	0.00102398	0.0188349	CN016337	CN016337	TNF receptor-associated factor 1	Dr.134981	traf1	8
4.37252	0.081896	5.61635	0.104371	2.37	Up	8.35533e-05	0.003877	CN016337	CN016337	TNF receptor-associated factor 1	Dr.134981	traf1	8
4.66953	0.100407	5.90709	0.129064	2.36	Up	0.000276463	0.00860691	CN016337	CN016337	TNF receptor-associated factor 1	Dr.134981	traf1	8
4.34092	0.252299	5.9141	0.044372	2.98	Up	0.000853463	0.0169929	CN022858	CN022858	Tnf receptor-associated factor 2b	Dr.78607	traf2b	5
10.1751	0.090952	11.5221	0.062929	2.54	Up	1.86363e-05	0.00153446	AI667210	AI667210	Tnf receptor-associated factor 2b	Dr.78607	traf2b	5
5.60379	0.104089	6.80032	0.067603	2.29	Up	7.13389e-05	0.00347691	CN022858	CN022858	Tnf receptor-associated factor 2b	Dr.78607	traf2b	5
5.47312	0.119096	6.58758	0.084126	2.17	Up	0.000261876	0.00835099	CN022858	CN022858	Tnf receptor-associated factor 2b	Dr.78607	traf2b	5
6.71846	0.074856	7.78866	0.0838	2.1	Up	7.64218e-05	0.00363859	CN022858	CN022858	Tnf receptor-associated factor 2b	Dr.78607	traf2b	5
6.32999	0.057883	7.37382	0.082893	2.06	Up	4.8264e-05	0.00272437	CN022858	CN022858	Tnf receptor-associated factor 2b	Dr.78607	traf2b	5
6.84932	0.045742	7.87988	0.064104	2.04	Up	1.22779e-05	0.00123652	CN022858	CN022858	Tnf receptor-associated factor 2b	Dr.78607	traf2b	5
5.82533	0.064173	6.83929	0.041112	2.02	Up	1.11512e-05	0.00115748	CN022858	CN022858	Tnf receptor-associated factor 2b	Dr.78607	traf2b	5
3.98248	0.124413	5.61824	0.155236	3.11	Up	0.000174691	0.00644649	CF347664	CF347664	TNF receptor-associated factor 3	Dr.81587	traf3	17
6.96078	0.052804	8.57022	0.140442	3.05	Up	3.87727e-05	0.00237533	NM_001003513	NM_001003513	TNF receptor-associated factor 3	Dr.81587	traf3	17
7.11706	0.073858	8.66868	0.17335	2.93	Up	0.00017327	0.00640486	NM_001003513	NM_001003513	TNF receptor-associated factor 3	Dr.81587	traf3	17
7.10587	0.071494	8.64413	0.163746	2.9	Up	0.000135102	0.00543423	NM_001003513	NM_001003513	TNF receptor-associated factor 3	Dr.81587	traf3	17
7.21504	0.072885	8.70407	0.131848	2.81	Up	6.19068e-05	0.00322055	NM_001003513	NM_001003513	TNF receptor-associated factor 3	Dr.81587	traf3	17
5.12721	0.091394	6.61383	0.134182	2.8	Up	9.54924e-05	0.00424344	CF347664	CF347664	TNF receptor-associated factor 3	Dr.81587	traf3	17
6.43597	0.083773	7.84912	0.198502	2.66	Up	0.00060148	0.0135458	NM_001003513	NM_001003513	TNF receptor-associated factor 3	Dr.81587	traf3	17
6.62315	0.113234	8.0136	0.182983	2.62	Up	0.000651514	0.0142499	NM_001003513	NM_001003513	TNF receptor-associated factor 3	Dr.81587	traf3	17
6.17165	0.071138	7.47973	0.161678	2.48	Up	0.000311502	0.00920021	NM_001003513	NM_001003513	TNF receptor-associated factor 3	Dr.81587	traf3	17
5.50652	0.080309	6.79085	0.164184	2.44	Up	0.000414739	0.0108441	NM_001003513	NM_001003513	TNF receptor-associated factor 3	Dr.81587	traf3	17
4.78175	0.176735	6.03652	0.208176	2.39	Up	0.00371187	0.0396661	CF347664	CF347664	TNF receptor-associated factor 3	Dr.81587	traf3	17
6.5365	0.041667	7.7818	0.120161	2.37	Up	6.53011e-05	0.00330409	NM_001003513	NM_001003513	TNF receptor-associated factor 3	Dr.81587	traf3	17
5.69179	0.059763	6.9219	0.070243	2.35	Up	1.09889e-05	0.00114334	CF347664	CF347664	TNF receptor-associated factor 3	Dr.81587	traf3	17
6.20993	0.048325	7.42061	0.123039	2.31	Up	9.53841e-05	0.00424344	NM_001003513	NM_001003513	TNF receptor-associated factor 3	Dr.81587	traf3	17
6.51056	0.06197	7.71116	0.16561	2.3	Up	0.000499431	0.0120798	CF347664	CF347664	TNF receptor-associated factor 3	Dr.81587	traf3	17
5.19241	0.093942	6.35203	0.212604	2.23	Up	0.00247933	0.0315207	CF347664	CF347664	TNF receptor-associated factor 3	Dr.81587	traf3	17
1.67405	0.09059	4.82071	0.2277	8.86	Up	1.37107e-05	0.00132284	EB936971	EB936971	Tnf receptor-associated factor 5	Dr.103484	traf5	22
3.1311	0.118257	5.60438	0.060153	5.55	Up	1.53785e-06	0.000370985	AY389449	AY389449	Toll-like receptor 5a	Dr.89423	tlr5a	20
4.05187	0.20792	6.43382	0.141805	5.21	Up	7.9205e-05	0.00372086	AY389449	AY389449	Toll-like receptor 5a	Dr.89423	tlr5a	20
4.2004	0.124735	6.51314	0.117582	4.97	Up	1.02776e-05	0.00109088	AY389449	AY389449	Toll-like receptor 5a	Dr.89423	tlr5a	20
6.98874	0.1621	9.15034	0.130572	4.47	Up	4.66796e-05	0.0026904	AY389450.	AY389450.	Toll-like receptor 5a	-	-	-
7.56951	0.043946	9.64242	0.17359	4.21	Up	2.49997e-05	0.0018251	AY389449	AY389449	Toll-like receptor 5a	Dr.89423	tlr5a	20
7.08356	0.055348	9.11763	0.178778	4.1	Up	3.59528e-05	0.00224977	AY389449	AY389449	Toll-like receptor 5a	Dr.89423	tlr5a	20
7.39725	0.081069	9.31134	0.138407	3.77	Up	2.09759e-05	0.00164366	AY389449	AY389449	Toll-like receptor 5a	Dr.89423	tlr5a	20
4.42671	0.088801	6.32808	0.079102	3.74	Up	3.80248e-06	0.000619182	AY389449	AY389449	Toll-like receptor 5a	Dr.89423	tlr5a	20
4.64275	0.253359	6.5096	0.138735	3.65	Up	0.000650841	0.0142473	AY389449	AY389449	Toll-like receptor 5a	Dr.89423	tlr5a	20
6.747	0.063553	8.59288	0.151748	3.59	Up	2.994e-05	0.00201144	AY389449	AY389449	Toll-like receptor 5a	Dr.89423	tlr5a	20
6.8468	0.08479	9.18264	0.174921	5.05	Up	2.01472e-05	0.00161042	AY389450	AY389450	Toll-like receptor 5b	Dr.89707	tlr5b	20
6.93018	0.125099	9.0858	0.117039	4.46	Up	1.54232e-05	0.00138852	AY389450	AY389450	Toll-like receptor 5b	Dr.89707	tlr5b	20
4.11648	0.121297	6.26307	0.121055	4.43	Up	1.58342e-05	0.00140973	AY389450	AY389450	Toll-like receptor 5b	Dr.89707	tlr5b	20
7.36816	0.035028	9.4813	0.166222	4.33	Up	1.64853e-05	0.00144711	AY389450	AY389450	Toll-like receptor 5b	Dr.89707	tlr5b	20
7.87207	0.027639	9.91275	0.184943	4.11	Up	3.51229e-05	0.00221365	AY389450	AY389450	Toll-like receptor 5b	Dr.89707	tlr5b	20
6.69771	0.034074	8.60693	0.19002	3.76	Up	6.16981e-05	0.00321351	AY389450	AY389450	Toll-like receptor 5b	Dr.89707	tlr5b	20
6.42247	0.087786	8.31364	0.14707	3.71	Up	3.28332e-05	0.00212641	AY389450	AY389450	Toll-like receptor 5b	Dr.89707	tlr5b	20
6.90359	0.048039	8.77887	0.155406	3.67	Up	2.56006e-05	0.00184742	AY389450	AY389450	Toll-like receptor 5b	Dr.89707	tlr5b	20
8.11861	0.042864	9.96724	0.192831	3.6	Up	8.44297e-05	0.00390525	AY389450	AY389450	Toll-like receptor 5b	Dr.89707	tlr5b	20
4.2888	0.133907	5.4988	0.060503	2.31	Up	0.000173255	0.00640486	XR_029806	XR_029806	top1	-	-	-
1.72708	0.089245	6.42969	0.288046	26.04	Up	4.40225e-06	0.000674237	AI477583	AI477583	AI477583	Dr.23725	-	10
3.506	0.171655	8.0701	0.717375	23.66	Up	0.000820188	0.0165332	AI397362	AI397362	AI397362	Dr.65913	-	Un
2.75196	0.463086	7.3028	0.225378	23.44	Up	0.000116737	0.0049227	BI672313	BI672313	BI672313	Dr.107926	-	11
1.75734	0.534485	5.92961	0.570444	18.03	Up	0.00176578	0.0258642	BG306109	BG306109	BG306109	Dr.126644	-	10
5.29412	0.135346	9.18192	0.158555	14.8	Up	1.53388e-06	0.000370985	EH481209	EH481209	EH481209	Dr.132109	-	22
1.43812	0.272235	4.81915	0.148997	10.42	Up	3.54645e-05	0.00223197	BM036683	BM036683	BM036683	Dr.14974	-	25
5.38807	0.128311	8.70834	0.30474	9.99	Up	5.6565e-05	0.00304388	AW076768	AW076768	AW076768	Dr.116709	-	10
1.30167	0.069996	4.55685	0.146635	9.55	Up	1.0042e-06	0.000305465	AI641705	AI641705	AI641705	Dr.22933	-	20
3.44736	0.270123	6.5892	0.049553	8.83	Up	2.67647e-05	0.00190321	BM342409	BM342409	BM342409	Dr.85215	-	16
2.13818	0.292419	5.22187	0.152463	8.48	Up	8.48197e-05	0.00391502	CT725220	CT725220	CT725220	Dr.99632	-	5
3.73778	0.374664	6.80906	0.552391	8.41	Up	0.0036865	0.0395687	AW174559	AW174559	AW174559	Dr.126644	-	10
6.04162	0.114303	9.07913	0.20464	8.21	Up	1.29985e-05	0.00129109	BI840144	BI840144	BI840144	Dr.123239	-	23
4.16592	0.10723	7.1647	0.099023	7.99	Up	8.64799e-07	0.000282692	BE016391	BE016391	BE016391	Dr.132990	-	11
6.99755	0.114434	9.41376	0.067585	5.34	Up	1.78302e-06	0.00041106	CN511428	CN511428	CN511428	Dr.83196	-	15
5.43391	0.066667	7.82483	0.148839	5.24	Up	6.32461e-06	0.000821878	CT704154	CT704154	CT704154	Dr.128421	-	Un
2.19551	0.18791	4.55112	0.154795	5.12	Up	6.98804e-05	0.00345482	BG729073	BG729073	BG729073	Dr.12339	-	10
6.14449	0.178098	8.4293	0.083534	4.87	Up	2.45239e-05	0.00181244	AI959555	AI959555	AI959555	Dr.104498	-	18
4.19919	0.118707	6.4398	0.236958	4.73	Up	0.00014958	0.00582922	AW232501	AW232501	AW232501	Dr.122319	-	22
6.16181	0.079357	8.36383	0.678597	4.6	Up	0.0180692	0.0867287	AW344023	AW344023	AW344023	Dr.122381	-	7
4.33831	0.180706	6.53605	0.184824	4.59	Up	0.0001449	0.00569929	AW567063	AW567063	AW567063	Dr.28032	-	14
5.23925	0.13816	7.42333	0.258083	4.54	Up	0.000299025	0.00898984	BI672098	BI672098	BI672098	Dr.83420	-	5
8.3193	0.20296	10.4928	0.095748	4.51	Up	6.94782e-05	0.00343882	AW019018	AW019018	AW019018	Dr.122080	-	21
10.4376	0.064047	12.5789	0.22556	4.41	Up	9.69537e-05	0.00429845	BI318267	BI318267	BI318267	Dr.123541	-	3
4.01153	0.454836	6.13577	0.714934	4.36	Up	0.0460957	0.1479	ENSDART00000048550	ENSDART00000048550	ENSDART00000048550	-	-	-
3.11617	0.646917	5.22034	0.198951	4.3	Up	0.0208777	0.0925802	AI723185	AI723185	AI723185	Dr.78889	-	3
13.7051	0.021348	15.7111	0.096204	4.02	Up	9.13718e-07	0.000291562	AW076614	AW076614	AW076614	Dr.122128	-	3
9.27149	0.073119	11.1621	0.166535	3.71	Up	4.64276e-05	0.0026794	AI793683	AI793683	AI793683	Dr.78985	-	7
8.06564	0.110159	9.94083	0.049167	3.67	Up	4.486e-06	0.000680099	AW059054	AW059054	AW059054	Dr.80006	-	5
9.97759	0.058224	11.8162	0.108184	3.58	Up	5.60583e-06	0.000758041	BI885361	BI885361	BI885361	Dr.84041	-	23
6.53069	0.292379	8.3518	0.123429	3.53	Up	0.00121732	0.0209309	AI588622	AI588622	AI588622	Dr.77730	-	7
7.68514	0.047684	9.47316	0.035059	3.45	Up	8.72747e-08	8.49532e-05	BI474802	BI474802	BI474802	Dr.85903	-	5
10.1875	0.012608	11.9116	0.182938	3.3	Up	8.22237e-05	0.00382747	AW232760	AW232760	AW232760	Dr.80946	-	22
7.25059	0.164461	8.97309	0.183652	3.3	Up	0.000427748	0.011028	AI584714	AI584714	AI584714	Dr.150350	-	21
6.95308	0.089249	8.63622	0.191426	3.21	Up	0.000207882	0.0071587	AI545506	AI545506	AI545506	Dr.45458	-	22
2.80882	0.310151	4.46658	0.084108	3.16	Up	0.00209742	0.0286477	BI865894	BI865894	BI865894	Dr.133364	-	19
7.8535	0.125757	9.50047	0.456327	3.13	Up	0.0131511	0.0810549	BI885444	BI885444	BI885444	Dr.123030	-	8
6.84967	0.060944	8.4839	0.134216	3.1	Up	3.20721e-05	0.00210308	BG727198	BG727198	BG727198	Dr.133119	-	8
12.5758	0.075593	14.2022	0.074537	3.09	Up	4.88629e-06	0.000713448	BG891932	BG891932	BG891932	Dr.76350	-	10
4.50255	0.250014	6.0983	0.10185	3.02	Up	0.00104311	0.0190699	BI888041	BI888041	BI888041	Dr.77730	-	7
8.15701	0.081167	9.73694	0.09717	2.99	Up	1.61869e-05	0.00143239	AW165152	AW165152	AW165152	Dr.80635	-	3
9.63465	0.049293	11.1785	0.029933	2.92	Up	1.79397e-07	0.000120895	BE605423	BE605423	BE605423	Dr.122566	-	12
8.77638	0.147046	10.3042	0.245923	2.88	Up	0.00177474	0.0259303	BI845861	BI845861	BI845861	Dr.117585	-	13
8.2164	0.127818	9.73561	0.236212	2.87	Up	0.00131112	0.0218079	BI844380	BI844380	BI844380	Dr.117585	-	13
7.2578	0.122795	8.72396	0.228377	2.76	Up	0.00131369	0.0218207	BI845861	BI845861	BI845861	Dr.117585	-	13
10.2952	0.087209	11.7598	0.12182	2.76	Up	6.59157e-05	0.00332639	AW343848	AW343848	AW343848	Dr.144140	-	8
9.5951	0.098179	11.0209	0.159171	2.69	Up	0.000265448	0.00842523	EH522785	EH522785	EH522785	Dr.131275	-	5
7.29048	0.123302	8.68564	0.266916	2.63	Up	0.00317464	0.0364984	AW076768	AW076768	AW076768	Dr.116709	-	10
7.55748	0.182269	8.93531	0.268627	2.6	Up	0.00541385	0.0492492	BI844380	BI844380	BI844380	Dr.117585	-	13
8.10052	0.131704	9.47536	0.224044	2.59	Up	0.00184721	0.0265726	BI844380	BI844380	BI844380	Dr.117585	-	13
10.9403	0.033815	12.2336	0.033865	2.45	Up	1.69592e-07	0.000116073	BM035545	BM035545	BM035545	Dr.13947	-	7
6.88446	0.136551	8.16568	0.084488	2.43	Up	0.000206457	0.00712083	AW567026	AW567026	AW567026	Dr.23104	-	22
7.0624	0.092792	8.34219	0.130376	2.43	Up	0.000203838	0.00706384	AI522608	AI522608	AI522608	Dr.142259	-	6
8.50939	0.142531	9.75588	0.151012	2.37	Up	0.000962201	0.018214	ENSDART00000038990	ENSDART00000038990	ENSDART00000038990	-	-	-
6.68685	0.125775	7.92032	0.104812	2.35	Up	0.000283456	0.00870703	AI331286	AI331286	AI331286	Dr.76346	-	8
8.89039	0.041444	10.1131	0.060404	2.33	Up	2.95147e-06	0.000538679	BI430048	BI430048	BI430048	Dr.85849	-	9
4.08235	0.261961	5.30349	0.137973	2.33	Up	0.00618545	0.0531667	LOLO1770	LOLO1770	LOLO1770	-	-	-
7.06654	0.096085	8.25314	0.188826	2.28	Up	0.00137996	0.0224207	BG727594	BG727594	BG727594	Dr.148746	-	5
9.94148	0.098818	11.1195	0.149338	2.26	Up	0.00059189	0.0134126	BG884450	BG884450	BG884450	Dr.16239	-	17
10.7522	0.07734	11.9116	0.091572	2.23	Up	6.99716e-05	0.00345543	AI588580	AI588580	AI588580	Dr.77718	-	11
5.41966	0.173601	6.5786	0.243028	2.23	Up	0.00816692	0.0624866	BG728947	BG728947	BG728947	Dr.83191	-	18
6.95612	0.085698	8.10429	0.038829	2.22	Up	1.84203e-05	0.00152815	AW421080	AW421080	AW421080	Dr.48109	-	10
9.35297	0.066558	10.49	0.064957	2.2	Up	1.82325e-05	0.00151909	BG727636	BG727636	BG727636	Dr.83108	-	3
5.5708	0.25974	6.67498	0.320361	2.15	Up	0.0366691	0.127894	BG308756	BG308756	BG308756	Dr.82797	-	10
6.62406	0.035907	7.7195	0.140792	2.14	Up	0.000282346	0.00868747	BM181130	BM181130	BM181130	Dr.133492	-	Un
6.26156	0.093603	7.35592	0.200111	2.14	Up	0.00256855	0.0323288	AW019715	AW019715	AW019715	Dr.132056	-	20
9.6558	0.145143	10.7392	0.144102	2.12	Up	0.00183478	0.0264901	BG727211	BG727211	BG727211	Dr.83060	-	23
11.2858	0.034177	12.3542	0.035465	2.1	Up	6.26899e-07	0.000236725	BI885192	BI885192	BI885192	Dr.123023	-	7
5.52342	0.131052	6.58274	0.072099	2.08	Up	0.000397462	0.0105979	AI384725	AI384725	AI384725	Dr.24997	-	1
6.72981	0.077586	7.78577	0.089255	2.08	Up	0.000110078	0.004695	BG303814	BG303814	BG303814	Dr.78427	-	3
10.0247	0.072457	11.0548	0.097156	2.04	Up	0.000145212	0.00570469	BI671353	BI671353	BI671353	Dr.8151	-	22
8.56011	0.21825	9.58625	0.248358	2.04	Up	0.0210195	0.0928797	BG308485	BG308485	BG308485	Dr.82943	-	20
6.537	0.299367	7.56085	0.215976	2.03	Up	0.0322693	0.117939	BI670985	BI670985	BI670985	Dr.83345	-	Un
9.34661	0.068986	10.3649	0.121228	2.03	Up	0.000336833	0.0096029	AW171154	AW171154	AW171154	Dr.20697	-	23
6.6981	0.029514	7.70478	0.081033	2.01	Up	2.38277e-05	0.00179888	BI879484	BI879484	BI879484	Dr.122907	-	11
7.52599	0.055892	8.53137	0.168049	2.01	Up	0.00128699	0.02159	AW777356	AW777356	AW777356	Dr.81866	-	10
2.50301	0.777725	5.09167	0.148085	6.02	Up	0.0170395	0.0853606	CN506525	CN506525	Transcribed locus, moderately similar to NP_001074047.1 endo-beta-N-acetylglucosaminidase [Danio rerio]	Dr.152542	-	3
7.19328	0.299025	10.8521	0.371944	12.63	Up	0.000257475	0.00825033	AW567068	AW567068	Transcribed locus, moderately similar to XP_001341657.2 PREDICTED: similar to LOC571499 protein [Danio rerio]	Dr.3436	-	12
9.07579	0.090421	10.6984	0.006475	3.08	Up	1.95474e-06	0.000427283	CA787414	CA787414	Transcribed locus, moderately similar to XP_001919014.1 PREDICTED: similar to gag-pro-pol polyprotein [Danio rerio]	Dr.104543	-	19
3.00658	0.631334	4.62303	0.188682	3.07	Up	0.0495776	0.154896	AL724007	AL724007	Transcribed locus, moderately similar to XP_696175.3 PREDICTED: similar to serine-threonine protein kinase pim-2 [Danio rerio	Dr.84254	-	15
12.6481	0.10257	14.0219	0.045129	2.59	Up	1.79407e-05	0.00151127	BI841063	BI841063	Transcribed locus, moderately similar to XP_696808.2 PREDICTED: similar to cadherin 1, epithelial [Danio rerio]	Dr.130195	-	3
1.6887	0.272367	4.79121	0.171166	8.59	Up	7.11699e-05	0.00347542	AI723163	AI723163	Transcribed locus, moderately similar to XP_981204.2 PREDICTED: dynein, axonemal, heavy chain 12 [Mus musculus]	Dr.78885	-	23
8.60336	0.126587	10.7461	0.246107	4.42	Up	0.000243907	0.0079375	AW059384	AW059384	Transcribed locus, strongly similar to NP_001001840.2 nuclear factor of kappa light polypeptide gene enhancer in B-cells 2, p	Dr.13012	-	13
4.76652	0.235646	5.83013	0.097747	2.09	Up	0.00588409	0.0515518	BI865595	BI865595	Transcribed locus, strongly similar to NP_001002622.1 interferon regulatory factor 8 [Danio rerio]	Dr.140779	-	*
1.6532	0.125444	4.39701	0.055809	6.7	Up	1.01899e-06	0.000305569	CV482796	CV482796	Transcribed locus, strongly similar to NP_001025436.1 hypothetical protein LOC571832 [Danio rerio]	Dr.126172	-	Un
11.4288	0.095432	13.0459	0.049435	3.07	Up	5.43111e-06	0.00075047	BI878269	BI878269	Transcribed locus, strongly similar to NP_001070047.1 hypothetical protein LOC767638 [Danio rerio]	Dr.150980	-	*
4.17366	0.188197	5.35779	0.110824	2.27	Up	0.00163008	0.024647	BI878028	BI878028	Transcribed locus, strongly similar to NP_001104704.1 hypothetical protein LOC100000686 [Danio rerio]	Dr.150977	-	3
10.0833	0.054188	11.3227	0.312018	2.36	Up	0.0078616	0.0611003	BG305741	BG305741	Transcribed locus, strongly similar to NP_571323.1 early growth response 1 [Danio rerio]	Dr.10183	-	14
5.165	0.092646	6.21687	0.280405	2.07	Up	0.0119007	0.0771967	AW422962	AW422962	Transcribed locus, strongly similar to NP_956192.1 BRF1 homolog, subunit of RNA polymerase III transcription initiation facto	Dr.69457	-	Un
7.80983	0.067831	8.98136	0.081268	2.25	Up	3.23993e-05	0.00211188	EH484673	EH484673	Transcribed locus, strongly similar to NP_956854.1 hypothetical protein LOC393532 [Danio rerio]	Dr.140666	-	10
4.53819	0.176102	5.82069	0.364097	2.43	Up	0.0192951	0.0889048	CK864383	CK864383	Transcribed locus, strongly similar to XP_001922890.1 PREDICTED: similar to general transcription factor IIA, 1-like [Danio r	Dr.125518	-	Un
4.86696	0.231255	6.14319	0.311084	2.42	Up	0.0165633	0.0844512	CK864383	CK864383	Transcribed locus, strongly similar to XP_001922890.1 PREDICTED: similar to general transcription factor IIA, 1-like [Danio r	Dr.125518	-	Un
4.8103	0.096449	5.98271	0.0919	2.25	Up	0.000119442	0.0050114	AW778420	AW778420	Transcribed locus, weakly similar to NP_001026098.1 mitogen-activated protein kinase kinase kinase 14 [Gallus gallus]	Dr.16747	-	3
4.43356	0.128497	5.60344	0.051497	2.25	Up	0.000149906	0.00583156	CO957435	CO957435	Transcribed locus, weakly similar to NP_001026098.1 mitogen-activated protein kinase kinase kinase 14 [Gallus gallus]	Dr.16747	-	3
7.72924	0.066424	8.88288	0.036609	2.22	Up	5.09556e-06	0.000726379	AW777683	AW777683	Transcribed locus, weakly similar to NP_001026098.1 mitogen-activated protein kinase kinase kinase 14 [Gallus gallus]	Dr.16747	-	3
4.88084	0.08532	6.00131	0.114059	2.17	Up	0.000223376	0.00745204	AW778420	AW778420	Transcribed locus, weakly similar to NP_001026098.1 mitogen-activated protein kinase kinase kinase 14 [Gallus gallus]	Dr.16747	-	3
8.40756	0.019692	9.5129	0.026407	2.15	Up	4.66332e-08	6.18992e-05	BI981339	BI981339	Transcribed locus, weakly similar to NP_001026098.1 mitogen-activated protein kinase kinase kinase 14 [Gallus gallus]	Dr.16747	-	3
5.11193	0.041723	6.13044	0.099371	2.03	Up	7.98807e-05	0.00374226	AW778420	AW778420	Transcribed locus, weakly similar to NP_001026098.1 mitogen-activated protein kinase kinase kinase 14 [Gallus gallus]	Dr.16747	-	3
3.46466	0.252548	6.23243	0.114284	6.81	Up	5.84297e-05	0.00310606	CK019315	CK019315	Transcribed locus, weakly similar to NP_001029276.1 transmembrane channel-like 4 [Rattus norvegicus]	Dr.132256	-	16
8.41063	0.209631	9.47156	0.070471	2.09	Up	0.00300961	0.0353536	CN023754	CN023754	Transcribed locus, weakly similar to NP_001098155.1 B-type natriuretic peptide precursor [Oryzias latipes]	Dr.91651	-	8
7.55097	0.238137	10.282	0.138061	6.64	Up	6.05767e-05	0.00317777	CN021049	CN021049	Transcribed locus, weakly similar to NP_001108573.1 chemokine CCL-CUb [Danio rerio]	Dr.125570	-	24
7.88581	0.154073	10.4354	0.157217	5.85	Up	2.49235e-05	0.00182329	CN021049	CN021049	Transcribed locus, weakly similar to NP_001108573.1 chemokine CCL-CUb [Danio rerio]	Dr.125570	-	24
3.69634	0.117343	5.32445	0.183049	3.09	Up	0.000293153	0.00890497	LOLO1726	LOLO1726	Transcribed locus, weakly similar to NP_001108573.1 chemokine CCL-CUb [Danio rerio]	-	-	-
9.12796	0.024323	10.361	0.144865	2.35	Up	0.000155698	0.0059825	AW282106	AW282106	Transcribed locus, weakly similar to NP_001136055.1 immediate early response 2 [Danio rerio]	Dr.132859	-	11
5.94504	0.145924	7.97017	0.110735	4.07	Up	3.26008e-05	0.00212186	BM182065	BM182065	Transcribed locus, weakly similar to XP_001336194.2 PREDICTED: similar to zymogen granule membrane glycoprotein 2 [Danio reri	Dr.117400	-	12
5.6109	0.040351	7.91932	0.141998	4.95	Up	4.33148e-06	0.00067043	AW018954	AW018954	Transcribed locus, weakly similar to XP_001343360.2 PREDICTED: hypothetical protein LOC407704, partial [Danio rerio]	Dr.32415	-	16
6.90098	0.070798	8.71298	0.118471	3.51	Up	1.20462e-05	0.00122144	AI721596	AI721596	Transcribed locus, weakly similar to XP_424539.2 PREDICTED: similar to PDNP1 [Gallus gallus]	Dr.10826	-	Un
10.6286	0.072267	12.5999	0.266789	3.92	Up	0.000382525	0.0103687	BI846374	BI846374	Transmembrane protein 176l.4	Dr.76739	tmem176l.4	16
10.3982	0.140241	12.2082	0.224958	3.51	Up	0.000484628	0.0118859	AW455027	AW455027	Transmembrane protein 176l.4	Dr.76739	tmem176l.4	16
6.07294	0.104693	7.09544	0.033956	2.03	Up	8.79908e-05	0.00401904	NM_200175	Zgc:55773	tripartite motif-containing 25	Dr.151876	trim25	6
4.46188	0.286531	6.37544	0.152578	3.77	Up	0.00105824	0.0192442	ENSDART00000004509	ENSDART00000004509	Tripartite motif-containing 25-like	-	-	-
4.37794	0.07898	5.48095	0.285563	2.15	Up	0.00981974	0.0694606	AW171138	AW171138	Tripartite motif-containing 35	Dr.28310	trim35	14
9.15437	0.035304	10.3388	0.039261	2.27	Up	5.13527e-07	0.00022053	NM_001002593	NM_001002593	Tumor necrosis factor (ligand) superfamily, member 10 like 2	Dr.86839	tnfsf10l2	24
7.73053	0.0322	8.78299	0.118951	2.07	Up	0.000141322	0.00560718	BC090312	BC090312	Tumor necrosis factor (ligand) superfamily, member 10 like 4	Dr.86302	tnfsf10l4	5
1.95798	0.307537	7.54506	0.232773	48.07	Up	6.78454e-06	0.000855823	AY427649	AY427649	Tumor necrosis factor a (TNF superfamily, member 2)	Dr.89727	tnfa	19
1.5154	0.19457	6.53855	0.219388	32.52	Up	2.5333e-06	0.0004879	AY427649	AY427649	Tumor necrosis factor a (TNF superfamily, member 2)	Dr.89727	tnfa	19
1.57094	0.073585	6.52541	0.17349	31.01	Up	1.99828e-07	0.000124125	AY427649	AY427649	Tumor necrosis factor a (TNF superfamily, member 2)	Dr.89727	tnfa	19
1.91601	0.353823	6.84827	0.189082	30.53	Up	1.76458e-05	0.00150533	AY427649	AY427649	Tumor necrosis factor a (TNF superfamily, member 2)	Dr.89727	tnfa	19
3.26952	0.209254	8.19928	0.248167	30.48	Up	5.14354e-06	0.000726379	AY427649	AY427649	Tumor necrosis factor a (TNF superfamily, member 2)	Dr.89727	tnfa	19
3.43896	0.339997	8.19658	0.222145	27.05	Up	2.33441e-05	0.00177989	AY427649	AY427649	Tumor necrosis factor a (TNF superfamily, member 2)	Dr.89727	tnfa	19
3.5118	0.351532	8.23199	0.22638	26.36	Up	2.88977e-05	0.0019686	AY427649	AY427649	Tumor necrosis factor a (TNF superfamily, member 2)	Dr.89727	tnfa	19
3.32665	0.154624	7.56009	0.234074	18.81	Up	5.33822e-06	0.000742318	AY427649	AY427649	Tumor necrosis factor a (TNF superfamily, member 2)	Dr.89727	tnfa	19
4.97042	0.549354	8.40567	0.264811	10.82	Up	0.00133972	0.0220202	NM_212859	NM_212859	Tumor necrosis factor a (TNF superfamily, member 2)	Dr.89727	tnfa	19
3.78762	0.557594	7.0556	0.264391	9.63	Up	0.00183737	0.026518	AY427649	AY427649	Tumor necrosis factor a (TNF superfamily, member 2)	Dr.89727	tnfa	19
4.36871	0.120592	7.45779	0.216856	8.51	Up	1.64096e-05	0.00144384	AY427649	AY427649	Tumor necrosis factor a (TNF superfamily, member 2)	Dr.89727	tnfa	19
6.53491	0.104258	7.63052	0.157151	2.14	Up	0.00114171	0.0200683	AY427649	AY427649	Tumor necrosis factor a (TNF superfamily, member 2)	Dr.89727	tnfa	19
2.02068	0.252152	7.67679	0.148043	50.43	Up	1.23572e-06	0.00033902	AB183467	AB183467	Tumor necrosis factor b (TNF superfamily, member 2)	Dr.94015	tnfb	15
5.53295	0.147728	10.5274	0.094695	31.88	Up	1.24509e-07	9.82687e-05	AB183467	AB183467	Tumor necrosis factor b (TNF superfamily, member 2)	Dr.94015	tnfb	15
5.65517	0.171948	10.635	0.111639	31.56	Up	3.20004e-07	0.000164907	AB183467	AB183467	Tumor necrosis factor b (TNF superfamily, member 2)	Dr.94015	tnfb	15
6.43127	0.101069	10.9798	0.122714	23.4	Up	1.20719e-07	9.79231e-05	AB183467	AB183467	Tumor necrosis factor b (TNF superfamily, member 2)	Dr.94015	tnfb	15
6.60064	0.092663	11.0793	0.12307	22.29	Up	1.09749e-07	9.42616e-05	AB183467	AB183467	Tumor necrosis factor b (TNF superfamily, member 2)	Dr.94015	tnfb	15
6.46155	0.083808	10.906	0.133363	21.77	Up	1.31129e-07	9.90319e-05	AB183467	AB183467	Tumor necrosis factor b (TNF superfamily, member 2)	Dr.94015	tnfb	15
5.92222	0.132102	10.2789	0.09088	20.49	Up	1.64237e-07	0.000116033	AB183467	AB183467	Tumor necrosis factor b (TNF superfamily, member 2)	Dr.94015	tnfb	15
4.87942	0.095862	9.17027	0.074521	19.57	Up	3.42238e-08	5.92194e-05	AB183467	AB183467	Tumor necrosis factor b (TNF superfamily, member 2)	Dr.94015	tnfb	15
4.62767	0.09879	8.86125	0.100809	18.81	Up	9.1091e-08	8.67404e-05	AB183467	AB183467	Tumor necrosis factor b (TNF superfamily, member 2)	Dr.94015	tnfb	15
5.84795	0.089899	9.68392	0.0684	14.28	Up	4.34223e-08	5.99691e-05	AB183467	AB183467	Tumor necrosis factor b (TNF superfamily, member 2)	Dr.94015	tnfb	15
10.3734	0.06555	12.2471	0.055469	3.66	Up	6.04964e-07	0.000235551	NM_213190	NM_213190	Tumor necrosis factor receptor superfamily, member 1a	Dr.27758	tnfrsf1a	16
9.20607	0.048975	10.499	0.095967	2.45	Up	2.03022e-05	0.0016169	NM_213190	NM_213190	Tumor necrosis factor receptor superfamily, member 1a	Dr.27758	tnfrsf1a	16
9.31773	0.084786	10.5649	0.071749	2.37	Up	2.97997e-05	0.00200509	NM_001040369	Zgc:136557	Tumor necrosis factor receptor superfamily, member 9a	Dr.91558	tnfrsf9a	23
4.13421	0.199692	5.33599	0.1408	2.3	Up	0.00266081	0.0328685	BC078212	Zgc:112491	UDP glucuronosyltransferase 2 family, polypeptide A3	Dr.77425	ugt2a3	5
2.92429	0.264597	4.28976	0.19215	2.58	Up	0.00584177	0.0513228	NM_201294	NM_201294	UDP-GlcNAc:betaGal beta-1,3-N-acetylglucosaminyltransferase 7	Dr.14659	b3gnt7	22
5.20397	0.087975	6.48599	0.287517	2.43	Up	0.00529894	0.0485483	AF321827	AF321827	UDP-GlcNAc:betaGal beta-1,3-N-acetylglucosaminyltransferase 7	Dr.14659	b3gnt7	22
5.34826	0.175799	7.48644	0.123588	4.4	Up	5.96e-05	0.00313841	AB018687	AB018687	Usher syndrome 1C (autosomal recessive, severe)	Hs.502072	USH1C	11
5.23843	0.229533	7.32021	0.103757	4.23	Up	0.000169794	0.00633131	AB018687	AB018687	Usher syndrome 1C (autosomal recessive, severe)	Hs.502072	USH1C	11
5.4559	0.132885	7.42914	0.141932	3.93	Up	5.32374e-05	0.00290044	AB018687	AB018687	Usher syndrome 1C (autosomal recessive, severe)	Hs.502072	USH1C	11
8.54435	0.128855	10.41	0.145985	3.64	Up	7.38753e-05	0.00354432	BF717989	BF717989	Usher syndrome 1C (autosomal recessive, severe)	Dr.80034	ush1c	25
5.26025	0.095281	7.04431	0.100433	3.44	Up	1.34248e-05	0.00130771	AB018687	AB018687	Usher syndrome 1C (autosomal recessive, severe)	Hs.502072	USH1C	11
10.0288	0.085424	11.5963	0.168847	2.96	Up	0.000167593	0.0062798	BE201789	Zgc:92106	V-ets erythroblastosis virus E26 oncogene homolog 2 (avian)	Dr.7710	ets2	10
8.00415	0.177526	11.1738	0.190804	9	Up	1.87876e-05	0.00154111	NM_205569	NM_205569	V-fos FBJ murine osteosarcoma viral oncogene homolog	Dr.12986	fos	20
7.5056	0.119277	10.6692	0.186331	8.96	Up	7.31854e-06	0.000890483	BC065466	BC065466	V-fos FBJ murine osteosarcoma viral oncogene homolog	Dr.12986	fos	20
7.66085	0.166422	10.7928	0.177275	8.77	Up	1.34643e-05	0.00130771	BC065466	BC065466	V-fos FBJ murine osteosarcoma viral oncogene homolog	Dr.12986	fos	20
8.47531	0.120204	11.6031	0.198133	8.74	Up	1.02564e-05	0.00109088	BC065466	BC065466	V-fos FBJ murine osteosarcoma viral oncogene homolog	Dr.12986	fos	20
3.68046	0.189632	6.74062	0.199704	8.34	Up	3.16552e-05	0.00209139	NM_205569	NM_205569	V-fos FBJ murine osteosarcoma viral oncogene homolog	Dr.12986	fos	20
5.84649	0.066055	8.2947	0.143453	5.46	Up	4.55919e-06	0.000683925	BE605310	BE605310	V-fos FBJ murine osteosarcoma viral oncogene homolog	Dr.12986	fos	20
12.5121	0.06078	13.7491	0.025674	2.36	Up	1.48696e-06	0.000370058	NM_199987	NM_199987	V-jun sarcoma virus 17 oncogene homolog (avian)	Dr.1064	jun	20
12.5275	0.069435	13.7597	0.027478	2.35	Up	3.15774e-06	0.000555497	BE605692	BE605692	V-jun sarcoma virus 17 oncogene homolog (avian)	Dr.1064	jun	20
12.2452	0.041729	13.4351	0.007756	2.28	Up	1.36271e-07	0.000101171	NM_199987	NM_199987	V-jun sarcoma virus 17 oncogene homolog (avian)	Dr.1064	jun	20
10.3762	0.060758	11.4812	0.040979	2.15	Up	5.36444e-06	0.000743603	DQ003340	DQ003340	V-jun sarcoma virus 17 oncogene homolog (avian)	Dr.1064	jun	20
8.90326	0.108588	10.0077	0.140811	2.15	Up	0.000803874	0.0163094	DQ003340	DQ003340	V-jun sarcoma virus 17 oncogene homolog (avian)	Dr.1064	jun	20
9.41606	0.058873	10.4202	0.050723	2.01	Up	1.3213e-05	0.00129769	DQ003340	DQ003340	V-jun sarcoma virus 17 oncogene homolog (avian)	Dr.1064	jun	20
8.3148	0.139829	9.5694	0.100286	2.39	Up	0.000339227	0.00963966	CV488059	CV488059	V-maf musculoaponeurotic fibrosarcoma oncogene homolog K (avian)	Dr.92224	mafk	3
9.06181	0.14154	11.1388	0.153538	4.22	Up	5.97242e-05	0.00314057	AY163837	AY163837	V-rel reticuloendotheliosis viral oncogene homolog	Dr.86023	rel	13
8.8602	0.120205	10.9288	0.133847	4.19	Up	2.59886e-05	0.00186619	AY163837	AY163837	V-rel reticuloendotheliosis viral oncogene homolog	Dr.86023	rel	13
9.6012	0.109324	11.6427	0.118451	4.12	Up	1.4851e-05	0.00137121	AY163837	AY163837	V-rel reticuloendotheliosis viral oncogene homolog	Dr.86023	rel	13
8.60409	0.154596	10.6439	0.147275	4.11	Up	7.51169e-05	0.00358035	NM_001001841	NM_001001841	V-rel reticuloendotheliosis viral oncogene homolog	Dr.86023	rel	13
9.48055	0.111256	11.4982	0.139426	4.05	Up	2.85704e-05	0.00195758	AY163837	AY163837	V-rel reticuloendotheliosis viral oncogene homolog	Dr.86023	rel	13
9.58214	0.115137	11.595	0.110228	4.04	Up	1.51043e-05	0.00137439	AY163837	AY163837	V-rel reticuloendotheliosis viral oncogene homolog	Dr.86023	rel	13
8.93672	0.12664	10.9357	0.127727	4	Up	3.16242e-05	0.00209139	NM_001001841	NM_001001841	V-rel reticuloendotheliosis viral oncogene homolog	Dr.86023	rel	13
8.38024	0.114535	10.3642	0.115013	3.96	Up	1.8254e-05	0.00151909	AY163837	AY163837	V-rel reticuloendotheliosis viral oncogene homolog	Dr.86023	rel	13
7.61323	0.088619	9.59114	0.13544	3.94	Up	1.82763e-05	0.00151909	AY163837	AY163837	V-rel reticuloendotheliosis viral oncogene homolog	Dr.86023	rel	13
7.8153	0.104752	9.74367	0.129926	3.81	Up	2.52736e-05	0.00183379	AY163837	AY163837	V-rel reticuloendotheliosis viral oncogene homolog	Dr.86023	rel	13
8.34755	0.112231	10.2503	0.138958	3.74	Up	4.03539e-05	0.00243139	NM_001001841	NM_001001841	V-rel reticuloendotheliosis viral oncogene homolog	Dr.86023	rel	13
7.68006	0.102261	9.54058	0.148902	3.63	Up	4.89277e-05	0.00273365	AY163837	AY163837	V-rel reticuloendotheliosis viral oncogene homolog	Dr.86023	rel	13
6.06404	0.240624	7.87396	0.172445	3.51	Up	0.000873739	0.0172787	AY163837	AY163837	V-rel reticuloendotheliosis viral oncogene homolog	Dr.86023	rel	13
6.28911	0.060357	7.86763	0.142049	2.99	Up	5.09403e-05	0.00280787	AY163837	AY163837	V-rel reticuloendotheliosis viral oncogene homolog	Dr.86023	rel	13
13.6624	0.084916	15.651	0.278397	3.97	Up	0.000482891	0.0118698	AI353541	AI353541	Wu:fa03e10	Dr.132164	wu:fa03e10	1
10.3564	0.059794	12.4674	0.209276	4.32	Up	6.89227e-05	0.00341905	BI472540	BI472540	Wu:fb01b03	Dr.70656	wu:fb01b03	3
8.56004	0.072332	9.7688	0.234462	2.31	Up	0.00263992	0.0327838	AI384591	AI384591	Wu:fb10g08	Dr.76660	wu:fb10g08	16
10.4494	0.043822	11.6329	0.09409	2.27	Up	2.72786e-05	0.00191025	BE605735	BE605735	Wu:fb14a07	Dr.63919	wu:fb14a07	24
3.17884	0.351747	4.9458	0.09573	3.4	Up	0.00286015	0.0343618	AI558287	AI558287	Wu:fb78c02	Dr.67078	wu:fb78c02	7
7.45474	0.186259	9.07596	0.096465	3.08	Up	0.000246215	0.00798905	AI974163	AI974163	Wu:fd36h06	Dr.79872	wu:fd36h06	13
9.03724	0.059942	10.2717	0.080756	2.35	Up	1.7813e-05	0.00150714	BM183969	BM183969	Wu:fj23a05	Dr.80855	wu:fj23a05	2
6.85087	0.141093	8.08217	0.287103	2.35	Up	0.00846973	0.0638663	AW281891	AW281891	Wu:fj58g06	Dr.72340	wu:fj58g06	10
3.45103	0.143013	5.71129	0.235874	4.79	Up	0.00017809	0.00651157	BI473765	BI473765	Wu:fj85b02	Dr.81541	wu:fj85b02	15
3.53802	0.203386	5.76997	0.28984	4.7	Up	0.000743347	0.0155348	BI473765	BI473765	Wu:fj85b02	Dr.81541	wu:fj85b02	15
3.64895	0.07023	5.7309	0.378002	4.23	Up	0.00164033	0.0247701	BI473765	BI473765	Wu:fj85b02	Dr.81541	wu:fj85b02	15
5.52018	0.095015	7.43552	0.25935	3.77	Up	0.000445642	0.01129	BI473765	BI473765	Wu:fj85b02	Dr.81541	wu:fj85b02	15
3.94406	0.062373	5.84609	0.207031	3.74	Up	0.000119728	0.0050186	BI473765	BI473765	Wu:fj85b02	Dr.81541	wu:fj85b02	15
4.26476	0.217913	6.06027	0.197642	3.47	Up	0.000881814	0.0173678	CF347356	CF347356	Wu:fj85b02	Dr.81541	wu:fj85b02	15
5.04361	0.021194	6.80018	0.231743	3.38	Up	0.000280487	0.00865833	BI473765	BI473765	Wu:fj85b02	Dr.81541	wu:fj85b02	15
5.44508	0.063312	6.69526	0.195011	2.38	Up	0.000886196	0.0174228	BI473765	BI473765	Wu:fj85b02	Dr.81541	wu:fj85b02	15
4.70934	0.134739	5.83817	0.225665	2.19	Up	0.00512114	0.0476951	BI473765	BI473765	Wu:fj85b02	Dr.81541	wu:fj85b02	15
7.15976	0.102136	8.38783	0.150716	2.34	Up	0.000517445	0.0123991	AW420993	AW420993	Wu:fj90d02	Dr.81590	wu:fj90d02	12
9.942	0.161638	12.3808	0.424761	5.42	Up	0.00171809	0.0254765	BM101698	BM101698	Wu:fk35f04	Dr.76616	wu:fk35f04	16
4.68022	0.109573	5.91883	0.118032	2.36	Up	0.000253057	0.00814449	XM_001336591	XM_001336591	XM_001336591	-	-	-
3.86333	0.29299	5.46969	0.091854	3.04	Up	0.0019542	0.0275064	XM_001339676	XM_001339676	XM_001339676	-	-	-
7.0139	0.104141	8.04824	0.057673	2.05	Up	0.000128325	0.00526312	XM_688788	XM_688788	XM_688788	-	-	-
8.98029	0.067276	11.1131	0.132227	4.39	Up	7.09178e-06	0.000874415	AI942691	AI942691	Zgc:100868	Dr.77547	zgc:100868	3
8.71227	0.094205	10.5592	0.141765	3.6	Up	3.6291e-05	0.00226446	NM_001003526	NM_001003526	Zgc:100868	Dr.77547	zgc:100868	3
5.458	0.104103	6.65829	0.134639	2.3	Up	0.000406614	0.0107424	NM_001004633	Zgc:101715	Zgc:101715	Dr.36473	zgc:101715	7
4.31218	0.284585	5.81187	0.206646	2.83	Up	0.00529701	0.0485483	NM_001006036	NM_001006036	Zgc:103438	Dr.86834	zgc:103438	19
3.35496	0.182002	4.46152	0.081696	2.15	Up	0.00145052	0.0230792	NM_001008600	NM_001008600	Zgc:103558	Dr.37001	zgc:103558	7
7.13876	0.024906	10.1069	0.071925	7.83	Up	1.89976e-08	4.76893e-05	AW077730	AW077730	Zgc:103578	Dr.80301	zgc:103578	16
8.21949	0.013534	10.6905	0.051525	5.54	Up	6.72869e-09	2.67408e-05	NM_001005978	NM_001005978	Zgc:103578	Dr.80301	zgc:103578	16
11.604	0.105915	13.7479	0.243492	4.42	Up	0.000193329	0.00689049	BM101640	Zgc:111983	Zgc:111983	Dr.4740	zgc:111983	1
10.3995	0.098562	12.3227	0.314189	3.79	Up	0.00111046	0.0197649	BC093143	Zgc:111983	Zgc:111983	Dr.4740	zgc:111983	1
9.34559	0.292166	11.0861	0.481457	3.34	Up	0.0213739	0.0936148	NM_213361	Zgc:111983	Zgc:111983	Dr.4740	zgc:111983	1
8.00036	0.10049	9.64777	0.325773	3.13	Up	0.0029036	0.0346887	BC093143	Zgc:111983	Zgc:111983	Dr.4740	zgc:111983	1
7.71692	0.109782	9.51229	0.022878	3.47	Up	3.77207e-06	0.000616522	BI866955	Zgc:113314	Zgc:113314	Dr.116460	zgc:113314	9
9.73724	0.19942	12.8288	0.082459	8.52	Up	7.23795e-06	0.000884188	BC107626	Zgc:123218	Zgc:123218	Dr.86778	zgc:123218	17
6.45283	0.05647	7.75363	0.029414	2.46	Up	8.94245e-07	0.000288019	AI641426	Zgc:136895	Zgc:136895	Dr.78476	zgc:136895	22
3.34121	0.343716	5.43449	0.08497	4.27	Up	0.001042	0.0190575	CK016831	Zgc:136930	Zgc:136930	Dr.104779	zgc:136930	2
7.88476	0.084981	11.9422	0.021954	16.65	Up	6.86598e-09	2.67408e-05	BI878214	Zgc:152911	Zgc:152911	Dr.42641	zgc:152911	Un
10.3547	0.258822	14.4368	0.040397	16.94	Up	4.42099e-06	0.000674748	AW567349	Zgc:154020	Zgc:154020	Dr.10914	zgc:154020	14
10.5075	0.250402	14.3093	0.04157	13.95	Up	5.57847e-06	0.000758041	BC125936	Zgc:154020	Zgc:154020	Dr.10914	zgc:154020	14
8.16493	0.162526	11.2137	0.078059	8.28	Up	2.73415e-06	0.000514009	CN019915	Zgc:154020	Zgc:154020	Dr.10914	zgc:154020	14
2.91813	0.136688	4.99081	0.242225	4.21	Up	0.000300941	0.00900832	XM_001331290	Zgc:154038	Zgc:154038	Dr.13611	zgc:154038	15
4.63899	0.07756	6.17118	0.220276	2.89	Up	0.00060047	0.013537	BI867083	Zgc:154038	Zgc:154038	Dr.13611	zgc:154038	15
10.0859	0.150074	11.7108	0.077957	3.08	Up	7.27111e-05	0.00351114	AI544889	Zgc:154065	Zgc:154065	Dr.74230	zgc:154065	16
9.0441	0.082835	10.0463	0.201686	2	Up	0.00370583	0.0396321	BM102743	Zgc:158343	Zgc:158343	Dr.37679	zgc:158343	5
7.79411	0.06364	10.3625	0.038445	5.93	Up	3.92065e-08	5.92194e-05	BE605731	Zgc:158347	Zgc:158347	Dr.10410	zgc:158347	17
6.28268	0.056693	8.66553	0.10951	5.22	Up	1.24344e-06	0.00033902	CN023867	Zgc:158404	Zgc:158404	Dr.89148	zgc:158404	23
3.19859	0.22868	5.42817	0.11053	4.69	Up	0.000121147	0.0050491	DT069012	Zgc:162182	Zgc:162182	Dr.26143	zgc:162182	11
11.643	0.050528	13.0613	0.039085	2.67	Up	5.4578e-07	0.000221359	BM184163	Zgc:162730	Zgc:162730	Dr.106159	zgc:162730	15
8.00357	0.158249	9.37197	0.082118	2.58	Up	0.000255878	0.00821115	CK676824	Zgc:162730	Zgc:162730	Dr.106159	zgc:162730	15
8.186	0.039923	9.54589	0.050543	2.57	Up	7.35686e-07	0.000259881	CK676824	Zgc:162730	Zgc:162730	Dr.106159	zgc:162730	15
8.6806	0.034952	9.88998	0.083389	2.31	Up	1.08103e-05	0.00113013	CK676824	Zgc:162730	Zgc:162730	Dr.106159	zgc:162730	15
8.80089	0.038651	9.99705	0.075538	2.29	Up	7.95444e-06	0.00094425	CK676824	Zgc:162730	Zgc:162730	Dr.106159	zgc:162730	15
8.83424	0.058437	10.022	0.053819	2.28	Up	5.63775e-06	0.000758041	CK676824	Zgc:162730	Zgc:162730	Dr.106159	zgc:162730	15
8.77364	0.068927	9.9546	0.090734	2.27	Up	4.7212e-05	0.00270205	CK676824	Zgc:162730	Zgc:162730	Dr.106159	zgc:162730	15
8.04742	0.051088	9.21772	0.045165	2.25	Up	2.50535e-06	0.0004879	CK676824	Zgc:162730	Zgc:162730	Dr.106159	zgc:162730	15
4.02898	0.579083	6.53296	0.701491	5.67	Up	0.0331712	0.120044	BI533854	Zgc:172053	Zgc:172053	Dr.148686	zgc:172053	9
6.86012	0.227359	8.56416	0.150951	3.26	Up	0.00078169	0.0160177	XM_001333416	Zgc:172075	Zgc:172075	Dr.117939	zgc:172075	20
8.23681	0.087094	10.0089	0.033314	3.42	Up	1.37243e-06	0.00035156	BM095976	Zgc:174863	Zgc:174863	Dr.17331	zgc:174863	6
9.71591	0.04091	11.6847	0.138063	3.91	Up	9.50939e-06	0.00105851	AI331790	Zgc:174888	Zgc:174888	Dr.76413	zgc:174888	16
8.26586	0.051517	10.0415	0.165311	3.42	Up	5.01675e-05	0.00277811	BI430413	Zgc:174888	Zgc:174888	Dr.76413	zgc:174888	16
3.15265	0.35092	6.06111	0.22406	7.51	Up	0.000428238	0.0110301	CF347965	Zgc:174917	Zgc:174917	Dr.27020	zgc:174917	14
6.75501	0.06333	8.23874	0.063442	2.8	Up	3.10103e-06	0.000553446	BF717636	Zgc:175131	Zgc:175131	Dr.79057	zgc:175131	12
6.21692	0.178814	9.33176	0.027064	8.66	Up	2.45343e-06	0.0004879	ENSDART00000026822	Zgc:55491	Zgc:55491	-	-	-
6.40838	0.092426	7.69859	0.144874	2.45	Up	0.000288884	0.00881812	BM183645	Zgc:56186	Zgc:56186	Dr.119329	zgc:56186	12
6.37016	0.159698	8.83254	0.140619	5.51	Up	2.50505e-05	0.00182577	NM_214761	Zgc:64012	Zgc:64012	Dr.32955	zgc:64012	1
5.81411	0.262298	8.25656	0.306223	5.44	Up	0.000917312	0.0177478	NM_214761	Zgc:64012	Zgc:64012	Dr.32955	zgc:64012	1
4.9918	0.122467	7.39612	0.189217	5.29	Up	4.00276e-05	0.00241505	AW420897	Zgc:64012	Zgc:64012	Dr.32955	zgc:64012	1
9.13845	0.025571	10.2282	0.023087	2.13	Up	6.63359e-08	7.45055e-05	BI879928	Zgc:64213	Zgc:64213	Dr.82669	zgc:64213	12
9.09492	0.037773	10.1424	0.029646	2.07	Up	6.06262e-07	0.000235551	NM_200421	Zgc:64213	Zgc:64213	Dr.82669	zgc:64213	12
12.0707	0.034146	13.1902	0.025277	2.17	Up	1.97159e-07	0.000124125	NM_199649	NM_199649	Zinc finger protein 36, C3H type-like 1 like	Dr.78307	zfp36l1l	11|14
12.3893	0.056489	13.439	0.045485	2.07	Up	6.81876e-06	0.000855823	AW421100	AW421100	Zinc finger protein 36, C3H type-like 1 like	Dr.78307	zfp36l1l	11|14
5.28979	0.068007	7.18673	0.137638	3.72	Up	1.71412e-05	0.00148386	U57390	U57390	Zona pellucida glycoprotein 3a.1	Dr.47407	zp3a.1	20
4.98974	0.122125	6.72856	0.143649	3.34	Up	9.17277e-05	0.00412944	NM_001030120	NM_001030120	Zona pellucida glycoprotein 3a.2	Dr.79755	zp3a.2	20
Up Regulated:	1058
Down Regulated:	221

## Sheet: CFT073 12hr
Grp1 Mean	Grp1 SEM	Grp2 Mean	Grp2 SEM	Ratio	Direction	p-value	adj. p-value	Gene Identifier	Other ID	Gene Name	UG Cluster	Gene ID	Chromosome
9.47537	0.058618	11.2853	0.130832	3.51	Up	0.000226625	0.0705572	ENSDART00000022150	Zgc:103761	39S ribosomal protein L53, mitochondrial	-	-	-
10.9847	0.064649	8.45797	0.584585	5.76	Down	0.0126849	0.169972	NM_001003742	NM_001003742	4-hydroxyphenylpyruvate dioxygenase	Dr.86760	hpd	8
10.7016	0.22442	12.8616	0.223449	4.47	Up	0.00241589	0.103728	NM_213397	NM_213397	6-phosphofructo-2-kinase/fructose-2,6-biphosphatase 3	Dr.78868	pfkfb3	4
10.0289	0.183081	12.1184	0.278164	4.26	Up	0.00329311	0.112048	AW115515	AW115515	6-phosphofructo-2-kinase/fructose-2,6-biphosphatase 3	Dr.78868	pfkfb3	4
7.64335	0.131343	9.41258	0.376956	3.41	Up	0.0114032	0.162984	CD758383	CD758383	6-phosphofructo-2-kinase/fructose-2,6-biphosphatase 3	Dr.78868	pfkfb3	4
12.2017	0.143236	13.2244	0.222327	2.03	Up	0.0180422	0.191084	NM_198816	NM_198816	6-phosphofructo-2-kinase/fructose-2,6-biphosphatase 4	Dr.76606	pfkfb4	6
10.473	0.148898	12.1491	0.115945	3.2	Up	0.000887804	0.0822884	NM_200637	NM_200637	A disintegrin and metalloproteinase domain 8a	Dr.86401	adam8a	13
10.5831	0.153663	12.2441	0.110052	3.16	Up	0.000924766	0.0836368	NM_200637	NM_200637	A disintegrin and metalloproteinase domain 8a	Dr.86401	adam8a	13
5.57551	0.044061	6.57706	0.055982	2	Up	0.000148553	0.0705572	AA494811	AA494811	AA494811	-	-	-
8.60431	0.118497	10.5144	0.190896	3.76	Up	0.00104999	0.0863131	AA495102	AA495102	AA495102	-	-	-
13.1119	0.069976	11.8546	0.256159	2.39	Down	0.00907106	0.152005	AI384833	Zgc:86896	Actin-related protein 2/3 complex subunit 1A	Dr.104783	zgc:86896	3
11.3166	0.111229	10.2415	0.308307	2.11	Down	0.0304929	0.230767	NM_001002100	Zgc:86896	Actin-related protein 2/3 complex subunit 1A	Dr.104783	zgc:86896	3
12.1967	0.075059	11.122	0.232601	2.11	Down	0.0117165	0.164545	BE557608	Zgc:86896	Actin-related protein 2/3 complex subunit 1A	Dr.104783	zgc:86896	3
11.8283	0.107979	10.7847	0.266823	2.06	Down	0.0222491	0.206478	NM_001002100	Zgc:86896	Actin-related protein 2/3 complex subunit 1A	Dr.104783	zgc:86896	3
13.6123	0.119559	12.2985	0.326222	2.49	Down	0.0194114	0.196319	AI354050	Zgc:175106	Actinodin2	Dr.104580	and2	2
8.09888	0.170354	7.00271	0.234742	2.14	Down	0.0194471	0.196319	AW455604	Zgc:175106	Actinodin2	Dr.104580	and2	2
12.6366	0.113812	11.5478	0.256351	2.13	Down	0.0178106	0.190282	CA475485	Zgc:175106	Actinodin2	Dr.104580	and2	2
10.4342	0.50689	12.6428	0.275519	4.62	Up	0.0186476	0.193286	BC045371	BC045371	Activating transcription factor 3	Dr.77523	atf3	20
10.4139	0.493534	12.6133	0.266148	4.59	Up	0.0172133	0.189463	NM_200964	NM_200964	Activating transcription factor 3	Dr.77523	atf3	20
11.0086	0.483207	13.186	0.278234	4.52	Up	0.0174686	0.189964	BC045371	BC045371	Activating transcription factor 3	Dr.77523	atf3	20
10.9325	0.507174	13.1059	0.298097	4.51	Up	0.0209374	0.201576	BC045371	BC045371	Activating transcription factor 3	Dr.77523	atf3	20
10.439	0.491121	12.5989	0.296545	4.47	Up	0.0196928	0.197297	BC045371	BC045371	Activating transcription factor 3	Dr.77523	atf3	20
9.65598	0.451297	11.5777	0.312514	3.79	Up	0.0248798	0.214699	BC045371	BC045371	Activating transcription factor 3	Dr.77523	atf3	20
9.6604	0.445665	11.5793	0.312303	3.78	Up	0.0243168	0.212235	BC045371	BC045371	Activating transcription factor 3	Dr.77523	atf3	20
6.21175	0.337013	7.68931	0.32433	2.78	Up	0.0342154	0.243262	AW422298	AW422298	Activating transcription factor 3	Dr.77523	atf3	20
12.0377	0.112768	10.9736	0.131621	2.09	Down	0.00356926	0.115238	BC122098	BC122098	Acyl-CoA synthetase family member 2	Dr.79130	acsf2	12
10.441	0.153452	8.84253	0.368152	3.03	Down	0.0160277	0.185055	NM_001004599	Zgc:92083	Acyl-CoA synthetase long-chain family member 5	Dr.117302	acsl5	12
9.81101	0.029547	12.1134	0.227844	4.93	Up	0.000557414	0.0728848	AW154548	Zgc:113194	Acyl-CoA synthetase short-chain family member 1	Dr.75261	acss1	17
5.24273	0.249015	7.52387	0.351693	4.86	Up	0.00611359	0.134502	AA495004	zgc:113194	Acyl-CoA synthetase short-chain family member 1	-	acss1	-
9.59709	0.104579	10.6758	0.141154	2.11	Up	0.00356676	0.115238	NM_001002646	NM_001002646	Adenosine deaminase	Dr.88169	ada	23
9.06628	0.030755	10.278	0.088358	2.32	Up	0.000205017	0.0705572	BC047804	BC047804	ADP-ribosylation factor 5	Dr.24221	arf5	18
7.69425	0.03464	8.72762	0.164373	2.05	Up	0.00354258	0.114945	AF428250	AF428250	AF428250	-	-	-
10.6809	0.12179	12.5285	0.34481	3.6	Up	0.00721975	0.141624	AI330865	AI330865	AI330865	-	-	-
7.81378	0.127675	6.26441	0.277545	2.93	Down	0.00712268	0.140717	AI331603	AI331603	AI331603	-	-	-
5.32624	0.2345	8.50717	0.678246	9.07	Up	0.0114001	0.162984	AI384619	AI384619	AI384619	-	-	-
9.07075	0.142175	10.1758	0.162053	2.15	Up	0.00685854	0.139271	AI584414	.	AI584414	-	-	-
10.5898	0.095499	11.7174	0.069552	2.18	Up	0.000673081	0.0763807	AI584430	AI584430	AI584430	-	-	-
8.99682	0.114086	11.1595	0.12528	4.48	Up	0.000217113	0.0705572	AI617260	AI617260	AI617260	-	-	-
7.07084	0.24652	4.77593	0.419658	4.91	Down	0.00920446	0.152721	AI641113	AI641113	AI641113	-	-	-
10.7941	0.128023	12.4987	0.199608	3.26	Up	0.0019841	0.0982153	AI641534	AI641534	AI641534	-	-	-
2.88229	0.344769	4.31621	0.040491	2.7	Up	0.0144859	0.177837	AI721567	AI721567	AI721567	-	-	-
4.56062	0.505611	6.76263	0.354604	4.6	Up	0.0234672	0.209534	AL929435	AL929435	AL929435	-	-	-
4.64865	0.472369	6.80886	0.286998	4.47	Up	0.0174187	0.189747	AL929435	AL929435	AL929435	-	-	-
4.77246	0.523944	6.80777	0.381617	4.1	Up	0.0348483	0.245222	AL929435	AL929435	AL929435	-	-	-
4.79256	0.482931	6.788	0.32152	3.99	Up	0.0263081	0.219458	AL929435	AL929435	AL929435	-	-	-
7.12674	0.424378	8.85924	0.363085	3.32	Up	0.0361495	0.24936	AL929435	AL929435	AL929435	-	-	-
7.8262	0.46658	9.53167	0.347755	3.26	Up	0.042781	0.266184	AL929435	AL929435	AL929435	-	-	-
6.54518	0.425262	8.10289	0.330155	2.94	Up	0.0444138	0.270202	AL929435	AL929435	AL929435	-	-	-
9.5025	0.223191	8.47074	0.254135	2.04	Down	0.03801	0.254619	BF717714	BF717714	Alanine-glyoxylate aminotransferase, like	Dr.82558	agxtl	6
3.75691	0.263821	7.12392	0.562614	10.32	Up	0.00562288	0.130111	NM_001003729	Zgc:92137	Amylase, alpha 2a (pancreatic) homolog	Dr.33934	amy2a	2
5.38197	0.141838	8.33331	0.506968	7.73	Up	0.00497194	0.126399	NM_001003729	Zgc:92137	Amylase, alpha 2a (pancreatic) homolog	Dr.33934	amy2a	2
8.31359	0.039898	9.37335	0.211146	2.08	Up	0.00786265	0.145841	BC125932	Zgc:154007	angiomotin like 2b	Dr.42522	amotl2b	2
11.4017	0.173991	13.3425	0.186429	3.84	Up	0.00159968	0.0930553	NM_198063	NM_198063	Angiotensinogen	Dr.3585	agt	13
11.7323	0.077728	13.5773	0.176562	3.59	Up	0.000667742	0.0760024	BG727310	BG727310	Angiotensinogen	Dr.3585	agt	13
7.3028	0.293155	10.0797	0.233024	6.85	Up	0.00176511	0.0949911	ENSDART00000026822	Zgc:55491	Ankyrin repeat and MYND domain containing 2a	-	ankmy2a	-
8.15486	0.175718	9.4453	0.127603	2.45	Up	0.00402235	0.118949	NM_200274	Zgc:56706	Ankyrin repeat domain-containing protein 22	Dr.85461	ankrd22	12
8.06139	0.203006	9.28933	0.203878	2.34	Up	0.0129711	0.171188	BM101533	Zgc:56706	Ankyrin repeat domain-containing protein 22	Dr.85461	ankrd22	12
13.9104	0.074381	15.6791	0.128981	3.41	Up	0.000287567	0.0705572	AI883512	AI883512	Annexin A2a	Dr.75997	anxa2a	25
13.7898	0.127836	15.5498	0.13038	3.39	Up	0.000648007	0.0760024	NM_181761	NM_181761	Annexin A2a	Dr.75997	anxa2a	25
10.5233	0.263663	11.8404	0.209552	2.49	Up	0.0173835	0.189742	NM_181764	NM_181764	Annexin A4	Dr.91161	anxa4	23
11.258	0.144851	10.1002	0.251812	2.23	Down	0.0163248	0.185975	NM_001004661	NM_001004661	Aquaporin 8	Dr.36543	aqp8	12
10.1178	0.123932	9.06353	0.213377	2.08	Down	0.0129253	0.17089	NM_001004661	NM_001004661	Aquaporin 8	Dr.36543	aqp8	12
10.1134	0.136136	9.07883	0.175642	2.05	Down	0.00962058	0.154048	NM_001004661	NM_001004661	Aquaporin 8	Dr.36543	aqp8	12
9.24424	0.120998	8.03936	0.233402	2.31	Down	0.0101603	0.157626	NM_199618	NM_199618	Arachidonate 12-lipoxygenase	Dr.75534	alox12	7
2.65658	0.398308	3.84104	0.061884	2.27	Up	0.0424532	0.265362	NM_001045207	NM_001045207	ArfGAP with SH3 domain, ankyrin repeat and PH domain 2a	Dr.80511	asap2a	17
8.87079	0.377187	10.4956	0.411075	3.08	Up	0.0435717	0.26798	BG891983	BG891983	Arginase, type II	Dr.77297	arg2	13
7.48757	0.297959	8.97888	0.398032	2.81	Up	0.0399649	0.2595	BF717769	BF717769	Arginase, type II	Dr.77297	arg2	13
8.48771	0.077459	9.65722	0.154711	2.25	Up	0.00249836	0.104224	NM_200041	NM_200041	ATP synthase, H+ transporting, mitochondrial F1 complex, gamma polypeptide 1	Dr.75686	atp5c1	4
2.489	0.42713	6.41873	0.485528	15.24	Up	0.0037053	0.116721	NM_001006594	NM_001006594	ATP-binding cassette, sub-family B (MDR/TAP), member 3 like 1	Dr.88570	abcb3l1	19
2.35247	0.531742	5.67803	0.503617	10.03	Up	0.010491	0.15913	AF032394	AF032394	ATP-binding cassette, sub-family B (MDR/TAP), member 3 like 1	Dr.88570	abcb3l1	19
7.68211	0.203086	6.05591	0.263702	3.09	Down	0.00812637	0.146907	A_15_P117690	A_15_P117690	ATPase, H+ transporting, lysosomal, V1 subunit E isoform 1	-	-	-
5.36894	0.1565	7.58929	0.551548	4.66	Up	0.017951	0.190926	AW019835	AW019835	AW019835	-	-	-
4.7071	0.257673	3.18412	0.407264	2.87	Down	0.0341788	0.243169	AW058739	AW058739	AW058739	-	-	-
7.41533	0.111422	8.95708	0.124322	2.91	Up	0.000764176	0.0798883	AW058924	AW058924	AW058924	-	-	-
8.12543	0.271028	7.10047	0.117597	2.03	Down	0.0256005	0.216776	AW115992	AW115992	AW115992	-	-	-
7.18115	0.088091	9.4406	0.153351	4.79	Up	0.000216294	0.0705572	AW128554	AW128554	AW128554	-	-	-
7.81127	0.138387	6.50245	0.30158	2.48	Down	0.0168968	0.188034	AW595808	AW595808	AW595808	-	-	-
5.26681	0.075783	7.40304	0.269118	4.4	Up	0.00157608	0.0926173	NM_212838	NM_212838	B-cell linker	Dr.33330	blnk	13
8.11252	0.404224	11.51	0.45721	10.54	Up	0.00509986	0.127157	BC083439	BC083439	BC083439	-	-	-
6.69861	0.246119	7.85635	0.249553	2.23	Up	0.0298471	0.229096	BE016163	BE016163	BE016163	-	-	-
4.58629	0.204847	7.6238	0.12629	8.21	Up	0.000226804	0.0705572	BE016401	BE016401	BE016401	-	-	-
7.7226	0.309794	8.82106	0.236697	2.14	Up	0.0479492	0.280492	BE201526	BE201526	BE201526	-	-	-
9.19353	0.302166	10.3861	0.132089	2.29	Up	0.0224284	0.207105	BE557147	BE557147	BE557147	-	-	-
10.3386	0.114326	11.4741	0.056478	2.2	Up	0.000879119	0.0821067	BE693151	BE693151	BE693151	-	-	-
1.37046	0.114597	4.88114	0.047616	11.4	Up	9.28991e-06	0.0705572	NM_131163	NM_131163	Beta-2-microglobulin	Dr.51646	b2m	4
9.76535	0.166698	12.4534	0.138589	6.44	Up	0.00024317	0.0705572	NM_131163	NM_131163	Beta-2-microglobulin	Dr.51646	b2m	4
9.46963	0.185898	12.1362	0.166111	6.35	Up	0.000432853	0.0710103	L05383	L05383	Beta-2-microglobulin	Dr.51646	b2m	4
8.34948	0.221932	10.8403	0.179552	5.62	Up	0.000950371	0.0846317	NM_131163	NM_131163	Beta-2-microglobulin	Dr.51646	b2m	4
8.69919	0.082535	11.1271	0.105202	5.38	Up	5.40976e-05	0.0705572	NM_131163	NM_131163	Beta-2-microglobulin	Dr.51646	b2m	4
6.79584	0.07735	9.19784	0.121741	5.29	Up	7.61692e-05	0.0705572	NM_131163	NM_131163	Beta-2-microglobulin	Dr.51646	b2m	4
9.29663	0.164226	11.6836	0.152956	5.23	Up	0.000442445	0.0713065	NM_131163	NM_131163	Beta-2-microglobulin	Dr.51646	b2m	4
8.55867	0.188388	10.9078	0.113292	5.1	Up	0.000434462	0.0710103	NM_131163	NM_131163	Beta-2-microglobulin	Dr.51646	b2m	4
8.02319	0.198966	10.36	0.177395	5.05	Up	0.000933463	0.0837878	NM_131163	NM_131163	Beta-2-microglobulin	Dr.51646	b2m	4
7.61121	0.063524	9.9479	0.12955	5.05	Up	8.50524e-05	0.0705572	NM_131163	NM_131163	Beta-2-microglobulin	Dr.51646	b2m	4
7.39855	0.108836	9.63032	0.156627	4.7	Up	0.000305044	0.0705572	NM_131163	NM_131163	Beta-2-microglobulin	Dr.51646	b2m	4
5.40347	0.211116	7.31745	0.116505	3.77	Up	0.00136393	0.0906161	NM_131163	NM_131163	Beta-2-microglobulin	Dr.51646	b2m	4
4.20626	0.079779	5.21955	0.091762	2.02	Up	0.00113313	0.0874112	NM_131163	NM_131163	Beta-2-microglobulin	Dr.51646	b2m	4
5.12985	0.113144	6.98637	0.436396	3.62	Up	0.0146358	0.178473	BG303282	BG303282	BG303282	-	-	-
9.94307	0.291599	12.1286	0.508055	4.55	Up	0.0202798	0.198811	BG303673	BG303673	BG303673	-	-	-
7.11259	0.160607	5.37851	0.601569	3.33	Down	0.049562	0.284742	BG306471	BG306471	BG306471	-	-	-
6.81617	0.101468	5.70504	0.145933	2.16	Down	0.00333867	0.11293	BG727173	BG727173	BG727173	-	-	-
7.9292	0.153538	9.93337	0.165191	4.01	Up	0.000885929	0.0822884	BG727259	BG727259	BG727259	-	-	-
7.44244	0.139486	8.47586	0.090657	2.05	Up	0.00341721	0.113577	BG727617	BG727617	BG727617	-	-	-
6.08058	0.02054	8.46881	0.287746	5.24	Up	0.00116197	0.0874112	BI706566	BI706566	BI706566	-	-	-
3.5924	0.271024	6.22519	0.682543	6.2	Up	0.023064	0.208654	BI842572	BI842572	BI842572	-	-	-
4.53156	0.194075	6.74106	0.428009	4.63	Up	0.00929796	0.153285	BI867416	BI867416	BI867416	-	-	-
5.91324	0.092245	6.91409	0.16999	2	Up	0.00662965	0.137737	BI877858	BI877858	BI877858	-	-	-
6.10323	0.0992	4.92187	0.17134	2.27	Down	0.00396194	0.118581	BI879296	BI879296	BI879296	-	-	-
4.80093	0.136086	5.86766	0.240197	2.09	Up	0.0180856	0.191138	BI881709	BI881709	BI881709	-	-	-
5.343	0.14543	7.82867	0.402827	5.6	Up	0.00438384	0.121627	BI888241	BI888241	BI888241	-	-	-
7.79918	0.026308	8.95884	0.145521	2.23	Up	0.0014282	0.0912703	BI889697	BI889697	BI889697	-	-	-
3.726	0.025448	1.84007	0.290927	3.7	Down	0.00296064	0.108739	BI892128	BI892128	BI892128	-	-	-
8.13338	0.122311	9.18371	0.254589	2.07	Up	0.0204973	0.199867	BM072611	BM072611	BM072611	-	-	-
9.11839	0.054559	10.292	0.080677	2.26	Up	0.000271953	0.0705572	NM_199796	NM_199796	Bridging integrator 2b	Dr.79119	bin2b	6
10.0122	0.057978	11.0911	0.087326	2.11	Up	0.000502507	0.0718966	AW115956	AW115956	Bridging integrator 2b	Dr.79119	bin2b	6
5.31383	0.130547	3.86221	0.3841	2.74	Down	0.0232038	0.208742	BI840462	BI840462	C1q and tumor necrosis factor related protein 6	Dr.85075	c1qntf6	3
11.2377	0.126245	12.3069	0.098426	2.1	Up	0.00261182	0.104621	NM_131820	NM_131820	Cadherin 1, epithelial	Dr.78411	cdh1	5
11.3307	0.124594	12.387	0.09302	2.08	Up	0.0024514	0.103728	NM_131820	NM_131820	Cadherin 1, epithelial	Dr.78411	cdh1	5
6.59472	0.072241	7.75626	0.215993	2.24	Up	0.00698263	0.139739	BG737983	BG737983	Calcium binding and coiled-coil domain 2	Dr.117434	calcoco2	12
13.3617	0.053663	12.3531	0.257402	2.01	Down	0.0185222	0.192714	NM_001003501	NM_001003501	Calpain 9	Dr.77287	capn9	1
6.83615	0.164881	8.17411	0.135167	2.53	Up	0.00329153	0.112048	NM_001002217	NM_001002217	Carboxypeptidase A4	Dr.77135	cpa4	25
7.99935	0.185588	9.12457	0.10214	2.18	Up	0.00603941	0.133923	AI496860	AI496860	Carboxypeptidase A4	Dr.77135	cpa4	25
6.96117	0.056116	5.10859	0.315177	3.61	Down	0.00443097	0.121992	NM_199271	NM_199271	Carboxypeptidase A5	Dr.77201	cpa5	25
7.73644	0.083695	5.98854	0.336715	3.36	Down	0.00729365	0.142209	NM_199271	NM_199271	Carboxypeptidase A5	Dr.77201	cpa5	25
8.96494	0.121799	7.36815	0.263793	3.02	Down	0.00534327	0.129076	AF376130	AF376130	Carboxypeptidase A5	Dr.77201	cpa5	25
5.55669	0.128358	4.46967	0.347338	2.12	Down	0.0425779	0.265691	BC067637	BC067637	Carboxypeptidase B1 (tissue)	Dr.77173	cpb1	24
9.91435	0.081871	10.9365	0.156005	2.03	Up	0.00439015	0.121627	NM_131510	NM_131510	Caspase 8, apoptosis-related cysteine peptidase	Dr.10334	casp8	6
8.90817	0.051239	10.1106	0.122802	2.3	Up	0.000830815	0.0815113	NM_131505	NM_131505	Caspase a	Dr.76374	caspa	16
9.67945	0.048977	10.8479	0.201404	2.25	Up	0.00487411	0.125873	NM_131505	NM_131505	Caspase a	Dr.76374	caspa	16
8.1934	0.020409	9.20556	0.182149	2.02	Up	0.00525117	0.128559	AF233434	AF233434	Caspase a	Dr.76374	caspa	16
9.02223	0.184867	10.1884	0.047636	2.24	Up	0.00363505	0.116052	BI840078	BI840078	Caspase recruitment domain-like	Dr.84556	DKEY-1O2.6	5
13.9776	0.044997	15.127	0.081969	2.22	Up	0.000251642	0.0705572	AF099737	AF099737	Catenin (cadherin-associated protein), alpha	Dr.118055	ctnna	14
13.4477	0.051582	14.4519	0.082764	2.01	Up	0.000501788	0.0718966	NM_131456	NM_131456	Catenin (cadherin-associated protein), alpha	Dr.118055	ctnna	14
12.9577	0.240846	14.2413	0.084863	2.43	Up	0.0073509	0.142625	NM_214722	NM_214722	Cathepsin C	Dr.32463	ctsc	15
7.15547	0.040896	5.4819	0.305289	3.19	Down	0.00556746	0.129553	NM_200426	NM_200426	Cathepsin S, a	Dr.81560	ctssa	19
7.41454	0.026992	6.04767	0.305658	2.58	Down	0.0112072	0.162846	BM101665	BM101665	Cathepsin S, a	Dr.81560	ctssa	19
12.7197	0.233781	14.6474	0.221154	3.8	Up	0.003906	0.117974	NM_131884	NM_131884	CCAAT/enhancer binding protein (C/EBP), beta	Dr.79988	cebpb	8
14.1861	0.200766	16.1016	0.204449	3.77	Up	0.00260383	0.104621	AW019436	AW019436	CCAAT/enhancer binding protein (C/EBP), beta	Dr.79988	cebpb	8
11.908	0.125724	14.7325	0.186902	7.08	Up	0.000232753	0.0705572	NM_131887	NM_131887	CCAAT/enhancer binding protein (C/EBP), delta	Dr.1280	cebpd	24
13.1327	0.079497	15.8882	0.192727	6.75	Up	0.000189312	0.0705572	BE017827	BE017827	CCAAT/enhancer binding protein (C/EBP), delta	Dr.1280	cebpd	24
14.7795	0.187012	16.0529	0.053823	2.42	Up	0.0028192	0.106274	NM_199543	NM_199543	Cd63 antigen	Dr.76749	cd63	23
13.088	0.105112	14.1292	0.148666	2.06	Up	0.00462552	0.124235	NM_199543	NM_199543	Cd63 antigen	Dr.76749	cd63	23
13.775	0.133798	14.8019	0.116063	2.04	Up	0.00440105	0.121627	AW019276	AW019276	Cd63 antigen	Dr.76749	cd63	23
9.91912	0.110769	11.408	0.069162	2.81	Up	0.000337579	0.0705572	BE557057	BE557057	CDNA clone IMAGE:6791822	Dr.80969	-	16
9.53302	0.096638	8.23316	0.237601	2.46	Down	0.00714232	0.140723	AI958101	AI958101	CDNA clone IMAGE:7143418	Dr.104911	-	9
8.12293	0.151257	6.87896	0.288857	2.37	Down	0.0188573	0.194111	AI958101	AI958101	CDNA clone IMAGE:7143418	Dr.104911	-	9
3.26149	0.413662	6.44878	0.287125	9.11	Up	0.0031886	0.110937	BC091986	BC091986	CDNA clone IMAGE:7148352	Dr.135386	-	24
12.5206	0.196585	13.6039	0.307602	2.12	Up	0.0412462	0.262641	BI888548	BI888548	ChaC, cation transport regulator-like 1	Dr.76600	chac1	20
5.81546	0.088329	4.07343	0.32972	3.35	Down	0.00696596	0.139739	NM_001007314	NM_001007314	Chemokine (C-X-C motif) receptor 3.2	Dr.82754	cxcr3.2	16
4.58862	0.082026	2.9909	0.300757	3.03	Down	0.00686155	0.139271	NM_001007314	NM_001007314	Chemokine (C-X-C motif) receptor 3.2	Dr.82754	cxcr3.2	16
5.81284	0.076834	4.34291	0.409656	2.77	Down	0.0243024	0.212235	NM_001007314	NM_001007314	Chemokine (C-X-C motif) receptor 3.2	Dr.82754	cxcr3.2	16
5.12828	0.096285	3.69887	0.282376	2.69	Down	0.00870408	0.150049	NM_001007314	NM_001007314	Chemokine (C-X-C motif) receptor 3.2	Dr.82754	cxcr3.2	16
5.59541	0.026644	4.24812	0.10536	2.54	Down	0.000243358	0.0705572	NM_001007314	NM_001007314	Chemokine (C-X-C motif) receptor 3.2	Dr.82754	cxcr3.2	16
7.08193	0.101914	5.82299	0.342216	2.39	Down	0.0243232	0.212235	NM_001007314	NM_001007314	Chemokine (C-X-C motif) receptor 3.2	Dr.82754	cxcr3.2	16
4.86113	0.104307	3.69557	0.352762	2.24	Down	0.0339068	0.242405	NM_001007314	NM_001007314	Chemokine (C-X-C motif) receptor 3.2	Dr.82754	cxcr3.2	16
4.31973	0.170802	3.23935	0.178639	2.11	Down	0.0119562	0.166221	NM_001007314	NM_001007314	Chemokine (C-X-C motif) receptor 3.2	Dr.82754	cxcr3.2	16
5.03902	0.135249	2.74049	0.625527	4.92	Down	0.0229299	0.208498	LOLO1716	LOLO1716	Chemokine CCL-C10b	-	-	-
8.6539	0.127582	6.35751	0.567471	4.91	Down	0.0168442	0.188034	LOLO1714	LOLO1714	Chemokine CCL-C10b	-	-	-
7.09921	0.13045	4.8754	0.508967	4.67	Down	0.0133439	0.173471	LOLO1715	LOLO1715	Chemokine CCL-C10b	-	-	-
9.54675	0.144274	8.405	0.219523	2.21	Down	0.0121916	0.167531	BI475311	BI475311	Chemokine CCL-C11b	Dr.85019	ccl-c11b	11
2.81118	0.114189	6.93961	0.228112	17.49	Up	8.52814e-05	0.0705572	CO813013	CO813013	Chemokine CCL-C24a	Dr.133624	LOC563152	24
3.39114	0.158486	6.93837	0.293902	11.69	Up	0.000444516	0.0713228	CO813013	CO813013	Chemokine CCL-C24a	Dr.133624	LOC563152	24
4.8777	0.228052	7.67696	0.214836	6.96	Up	0.000867835	0.0821067	CO813013	CO813013	Chemokine CCL-C24a	Dr.133624	LOC563152	24
7.47024	0.115768	11.2343	0.334503	13.59	Up	0.000442786	0.0713065	BQ479531	BQ479531	Chemokine CCL-C5a	Dr.133987	CH211-89F7.4	5
8.34052	0.139262	12.0823	0.270328	13.38	Up	0.0002506	0.0705572	BQ479531	BQ479531	Chemokine CCL-C5a	Dr.133987	CH211-89F7.4	5
8.32993	0.073967	11.6681	0.274466	10.11	Up	0.000300779	0.0705572	BQ479531	BQ479531	Chemokine CCL-C5a	Dr.133987	CH211-89F7.4	5
7.45325	0.150087	12.1769	0.308177	26.42	Up	0.000160703	0.0705572	CN507361	CN507361	Chemokine CXCL-C13d	Dr.92011	LOC100003911	13
8.93858	0.161891	13.3961	0.29601	21.97	Up	0.000189626	0.0705572	CN507361	CN507361	Chemokine CXCL-C13d	Dr.92011	LOC100003911	13
9.0124	0.120507	13.3473	0.29241	20.18	Up	0.000164129	0.0705572	CN507361	CN507361	Chemokine CXCL-C13d	Dr.92011	LOC100003911	13
9.14144	0.116539	13.4489	0.291507	19.8	Up	0.000163464	0.0705572	CN507361	CN507361	Chemokine CXCL-C13d	Dr.92011	LOC100003911	13
7.61688	0.149137	11.8322	0.315209	18.58	Up	0.000268604	0.0705572	CN507361	CN507361	Chemokine CXCL-C13d	Dr.92011	LOC100003911	13
7.97545	0.201	11.8481	0.310281	14.65	Up	0.000469437	0.0718846	CN507361	CN507361	Chemokine CXCL-C13d	Dr.92011	LOC100003911	13
9.61252	0.300357	13.2623	0.325105	12.55	Up	0.00117968	0.0878802	CN507361	CN507361	Chemokine CXCL-C13d	Dr.92011	LOC100003911	13
6.33431	0.814983	8.92798	0.336122	6.04	Up	0.0423014	0.265261	CN507361	CN507361	Chemokine CXCL-C13d	Dr.92011	LOC100003911	13
7.17543	0.547967	9.06075	0.342231	3.69	Up	0.0433216	0.267291	CN507361	CN507361	Chemokine CXCL-C13d	Dr.92011	LOC100003911	13
3.73866	0.079867	8.17124	0.276331	21.59	Up	0.000103475	0.0705572	LOLO1780	LOLO1780	Chemokine CXCL-C1c	-	-	-
8.21112	0.139243	12.4554	0.267535	18.95	Up	0.00014798	0.0705572	CN170399	CN170399	Chemokine CXCL-C1c	Dr.113696	LOC795785	1
10.3117	0.113145	14.358	0.235017	16.52	Up	0.000100792	0.0705572	CN170399	CN170399	Chemokine CXCL-C1c	Dr.113696	LOC795785	1
9.48661	0.063822	13.3801	0.267489	14.86	Up	0.000144478	0.0705572	CN170399	CN170399	Chemokine CXCL-C1c	Dr.113696	LOC795785	1
3.76312	0.07357	5.5312	0.141422	3.41	Up	0.0003759	0.0705572	LOLO1781	LOLO1781	Chemokine CXCL-C1c	-	-	-
3.07015	0.555094	4.81777	0.189595	3.36	Up	0.0407656	0.261405	LOLO1782	LOLO1782	Chemokine CXCL-C1c	-	-	-
9.65158	0.076728	10.8984	0.189939	2.37	Up	0.00368429	0.11663	BM529046	BM529046	Chemokine CXCL-C5c	Dr.111760	LOC567537	5
7.80235	0.095395	8.84723	0.226173	2.06	Up	0.0130884	0.172166	BM529046	BM529046	Chemokine CXCL-C5c	Dr.111760	LOC567537	5
4.09457	0.152966	3.06498	0.090059	2.04	Down	0.00439404	0.121627	NM_213213	Zgc:55406	Chitinase, acidic homolog	Dr.77170	chia	11
3.6542	0.211964	6.92066	0.421617	9.62	Up	0.00228616	0.101976	BC054942	Zgc:63792	Chitinase, acidic homolog	Dr.75976	chia	23
5.84069	0.040578	9.09032	0.451333	9.51	Up	0.00200214	0.0983899	BC054942	Zgc:63792	Chitinase, acidic homolog	Dr.75976	chia	23
6.68106	0.068302	9.85054	0.394234	9	Up	0.00137442	0.0906161	BC054942	Zgc:63792	Chitinase, acidic homolog	Dr.75976	chia	23
7.60763	0.096871	10.4699	0.327165	7.27	Up	0.00110489	0.0866023	BC054942	Zgc:63792	Chitinase, acidic homolog	Dr.75976	chia	23
5.66659	0.089379	8.44945	0.416151	6.88	Up	0.00282805	0.106332	BC054942	Zgc:63792	Chitinase, acidic homolog	Dr.75976	chia	23
6.63406	0.025075	9.38553	0.296472	6.73	Up	0.000760151	0.0796576	BC054942	Zgc:63792	Chitinase, acidic homolog	Dr.75976	chia	23
8.01056	0.068303	10.7594	0.315573	6.72	Up	0.00104417	0.0863131	BC054942	Zgc:63792	Chitinase, acidic homolog	Dr.75976	chia	23
5.08735	0.264669	7.79748	0.469754	6.54	Up	0.00735226	0.142625	BC054942	Zgc:63792	Chitinase, acidic homolog	Dr.75976	chia	23
4.48131	0.138995	7.18896	0.409306	6.53	Up	0.00331408	0.112185	BC054942	Zgc:63792	Chitinase, acidic homolog	Dr.75976	chia	23
6.57327	0.116788	9.1952	0.232419	6.16	Up	0.000544924	0.0728848	BC054942	Zgc:63792	Chitinase, acidic homolog	Dr.75976	chia	23
3.89972	0.230693	6.49595	0.353846	6.05	Up	0.0035538	0.115223	BC054942	Zgc:63792	Chitinase, acidic homolog	Dr.75976	chia	23
2.22697	0.373064	4.64554	0.259575	5.35	Up	0.00599923	0.133732	BC054942	Zgc:63792	Chitinase, acidic homolog	Dr.75976	chia	23
4.64728	0.117977	2.78314	0.265249	3.64	Down	0.0030234	0.108923	BC054942	Zgc:63792	Chitinase, acidic homolog	Dr.75976	chia	23
4.212	0.207231	5.80399	0.326835	3.01	Up	0.0146874	0.178473	BC054942	Zgc:63792	Chitinase, acidic homolog	Dr.75976	chia	23
2.67812	0.464462	6.83103	0.284478	17.79	Up	0.00158858	0.0927792	BC046004	Zgc:65788	Chitinase, acidic homolog	Dr.77223	chia	23
3.64212	0.038712	7.66306	0.418527	16.23	Up	0.000667025	0.0760024	BC046004	Zgc:65788	Chitinase, acidic homolog	Dr.77223	chia	23
4.84666	0.053965	8.75132	0.356518	14.98	Up	0.000412597	0.0705572	BC046004	Zgc:65788	Chitinase, acidic homolog	Dr.77223	chia	23
7.55496	0.074847	11.209	0.318084	12.59	Up	0.000364115	0.0705572	BC046004	Zgc:65788	Chitinase, acidic homolog	Dr.77223	chia	23
7.57136	0.078955	11.1959	0.336751	12.33	Up	0.000468747	0.0718846	BC046004	Zgc:65788	Chitinase, acidic homolog	Dr.77223	chia	23
7.57926	0.007631	11.1823	0.345552	12.15	Up	0.000478378	0.0718846	BC046004	Zgc:65788	Chitinase, acidic homolog	Dr.77223	chia	23
4.52069	0.022381	8.10337	0.358752	11.98	Up	0.000569216	0.0734003	BC046004	Zgc:65788	Chitinase, acidic homolog	Dr.77223	chia	23
7.62856	0.10824	11.1843	0.322409	11.76	Up	0.00047291	0.0718846	BC046004	Zgc:65788	Chitinase, acidic homolog	Dr.77223	chia	23
7.35682	0.054385	10.8853	0.321041	11.54	Up	0.000411474	0.0705572	BC046004	Zgc:65788	Chitinase, acidic homolog	Dr.77223	chia	23
7.30366	0.024536	10.7832	0.366195	11.15	Up	0.000690627	0.0770046	BC046004	Zgc:65788	Chitinase, acidic homolog	Dr.77223	chia	23
7.37868	0.052807	10.8556	0.337355	11.13	Up	0.000523976	0.0726991	BC046004	Zgc:65788	Chitinase, acidic homolog	Dr.77223	chia	23
7.05508	0.026506	10.3884	0.329419	10.08	Up	0.000543618	0.0728848	BC046004	Zgc:65788	Chitinase, acidic homolog	Dr.77223	chia	23
6.81944	0.063436	10.0763	0.35436	9.56	Up	0.000827095	0.0815113	BC046004	Zgc:65788	Chitinase, acidic homolog	Dr.77223	chia	23
6.17033	0.056302	9.42231	0.436427	9.53	Up	0.00178774	0.0954982	BC046004	Zgc:65788	Chitinase, acidic homolog	Dr.77223	chia	23
7.23099	0.036646	10.4815	0.334971	9.52	Up	0.000645991	0.0760024	AW019171	Zgc:65788	Chitinase, acidic homolog	Dr.77223	chia	23
6.89597	0.061177	10.1348	0.374834	9.44	Up	0.00103751	0.0863131	BC046004	Zgc:65788	Chitinase, acidic homolog	Dr.77223	chia	23
6.38655	0.07767	9.60456	0.413783	9.31	Up	0.00157387	0.0926173	BC046004	Zgc:65788	Chitinase, acidic homolog	Dr.77223	chia	23
7.547	0.082992	10.6136	0.346191	8.38	Up	0.000998305	0.0855524	BC046004	Zgc:65788	Chitinase, acidic homolog	Dr.77223	chia	23
7.92207	0.025315	10.9253	0.315218	8.02	Up	0.000686065	0.0770046	BC046004	Zgc:65788	Chitinase, acidic homolog	Dr.77223	chia	23
5.67029	0.17605	6.73844	0.131713	2.1	Up	0.00829038	0.148154	NM_200045	NM_200045	CHK2 checkpoint homolog (S. pombe)	Dr.76006	chek2	5
11.0662	0.078795	12.6237	0.153628	2.94	Up	0.000836305	0.0815113	NM_001002561	Zgc:92762	Chloride intracellular channel 2	Dr.84618	clic2	14
10.1059	0.085227	11.5131	0.19121	2.65	Up	0.00255097	0.104252	BI842255	Zgc:92762	Chloride intracellular channel 2	Dr.84618	clic2	14
3.50744	0.40915	8.74348	0.297004	37.69	Up	0.00049067	0.0718966	NM_001008652	NM_001008652	Cholesterol 25-hydroxylase	Dr.82220	ch25h	12
4.207	0.362455	9.23283	0.297681	32.58	Up	0.000429845	0.0710103	NM_001008652	NM_001008652	Cholesterol 25-hydroxylase	Dr.82220	ch25h	12
6.86191	0.185798	11.0217	0.38913	17.87	Up	0.000645877	0.0760024	BE605391	BE605391	Cholesterol 25-hydroxylase	Dr.82220	ch25h	12
8.11087	0.036074	10.3214	0.142476	4.63	Up	0.000113862	0.0705572	AI793818	AI793818	chrngl	-	-	-
10.9727	0.065276	12.2575	0.203314	2.44	Up	0.00384298	0.117881	NM_131764	NM_131764	Claudin c	Dr.150956	cldnc	21
8.57574	0.130902	9.79062	0.322278	2.32	Up	0.0250649	0.215247	AF359432	AF359432	Claudin c	Dr.150956	cldnc	21
5.64218	0.259057	6.97221	0.268004	2.51	Up	0.0234129	0.20934	NM_180965	NM_180965	Claudin g	Dr.47214	cldng	1
11.688	0.254224	13.4521	0.158178	3.4	Up	0.00414991	0.119355	NM_200802	NM_200802	Clusterin (complement lysis inhibitor, SP-40,40, sulfated glycoprotein 2, testosterone-repressed prostate message 2, apolipop	Dr.80246	clu	20
11.6922	0.106646	13.3939	0.167114	3.25	Up	0.00101176	0.0855524	AW077466	AW077466	Clusterin (complement lysis inhibitor, SP-40,40, sulfated glycoprotein 2, testosterone-repressed prostate message 2, apolipop	Dr.80246	clu	20
8.8968	0.119329	10.3034	0.249171	2.65	Up	0.00702474	0.140057	BC093227	BC093227	Coagulation factor IIIb	Dr.90156	f3b	2
4.54091	0.053394	3.3535	0.184811	2.28	Down	0.00349842	0.114367	ENSDART00000027288	ENSDART00000027288	Coatomer protein complex, subunit gamma 2	-	-	-
4.95292	0.163031	3.09735	0.313915	3.62	Down	0.00631529	0.136272	AI882956	AI882956	Collagen type VII alpha 1-like	Dr.77393	col7a1l	4
8.06954	0.035056	6.39642	0.490716	3.19	Down	0.0272549	0.221699	BU808681	BU808681	Collagen type VII alpha 1-like	Dr.77393	col7a1l	4
15.4566	0.064464	14.4221	0.284536	2.05	Down	0.023882	0.210526	NM_199214	NM_199214	Collagen, type I, alpha 1	Dr.20097	col1a1	3
5.73868	0.1213	4.56662	0.197288	2.25	Down	0.00717625	0.141024	BI475655	BI475655	Complement component 1, q subcomponent, C chain	Dr.133193	c1qc	21
10.583	0.045039	11.919	0.192756	2.52	Up	0.00251249	0.104252	BC057429	BC057429	Complement component 6	Dr.16392	c6	21
10.7414	0.09665	11.9029	0.217766	2.24	Up	0.00818942	0.146998	BI474371	BI474371	Complement component 6	Dr.16392	c6	21
7.88334	0.423962	11.354	0.457733	11.09	Up	0.00511396	0.127157	AI722510	AI722510	Complement component c3b	Dr.21006	c3b	1
4.18972	0.364878	7.66792	0.480083	11.14	Up	0.0044838	0.122756	AF047415	AF047415	Complement component c3c	Dr.88584	c3c	1
13.0685	0.038914	15.0981	0.17568	4.08	Up	0.000352056	0.0705572	NM_131338	NM_131338	Complement factor B	Dr.75096	cfb	21
13.4231	0.042834	15.4473	0.218942	4.07	Up	0.000817904	0.0815113	U34662	U34662	Complement factor B	Dr.75096	cfb	21
7.81316	0.122566	9.13065	0.031514	2.49	Up	0.000480839	0.0718846	NM_131811	NM_131811	Connexin 27.5	Dr.15721	cx27.5	5
7.6037	0.025299	9.57137	0.077383	3.91	Up	1.73856e-05	0.0705572	AF072451	AF072451	Connexin 44.2	Dr.21365	cx44.2	6
13.2559	0.176811	14.2963	0.211805	2.06	Up	0.0195878	0.196749	AY880251	AY880251	Cystathionine-beta-synthase	Dr.76887	cbs	9
13.2815	0.183172	14.3187	0.204546	2.05	Up	0.0194781	0.196361	NM_001014345	NM_001014345	Cystathionine-beta-synthase	Dr.76887	cbs	9
10.4291	0.136091	12.3769	0.091195	3.86	Up	0.000286598	0.0705572	NM_200579	NM_200579	Cytochrome b-245, alpha polypeptide	Dr.83382	cyba	18
9.36846	0.064226	10.8859	0.083142	2.86	Up	0.000133557	0.0705572	NM_200579	NM_200579	Cytochrome b-245, alpha polypeptide	Dr.83382	cyba	18
9.71619	0.034196	8.4593	0.207675	2.39	Down	0.0039502	0.118581	BI890799	BI890799	Cytochrome P450 CYP2Y3	Dr.75541	-	Un
13.148	0.027575	11.7496	0.331241	2.64	Down	0.0136173	0.17446	BC095374	Zgc:110692	Cytochrome P450 CYP2Y3	Dr.151916	zgc:110692	15
8.56235	0.06847	7.43594	0.315414	2.18	Down	0.0251247	0.215353	AF221128	AF221128	Cytochrome P450 monooxygenase	Dr.82585	cyp2k19	3
9.97545	0.150642	8.28377	0.285511	3.23	Down	0.00633851	0.136559	NM_198369	Zgc:63546	Cytochrome P450, family 2, subfamily AA, polypeptide 3	Dr.82416	cyp2aa3	23
10.1244	0.035631	8.96516	0.18326	2.23	Down	0.00342305	0.113577	NM_001002092	Zgc:86915	Cytochrome P450, family 2, subfamily AA, polypeptide 4	Dr.132283	cyp2aa4	23
10.6769	0.281093	8.96141	0.328731	3.28	Down	0.0165921	0.187301	NM_001006080	Zgc:101673	Cytochrome P450, family 2, subfamily AA, polypeptide 8	Dr.84315	cyp2aa8	23
9.19528	0.096357	7.91373	0.353119	2.43	Down	0.0248686	0.214699	NM_001005963	Zgc:101876	cytochrome P450, family 2, subfamily K, polypeptide16	Dr.88686	cyp2k16	3
7.8499	0.095611	9.31365	0.282445	2.76	Up	0.00799336	0.146689	BI890262	BI890262	Cytochrome P450, family 27, subfamily C, polypeptide 1	Dr.11380	cyp27c1	6
7.29808	0.132844	8.59621	0.276758	2.46	Up	0.0133853	0.173569	BI892037	BI892037	Cytochrome P450, family 27, subfamily C, polypeptide 1	Dr.11380	cyp27c1	6
11.2375	0.114084	12.6744	0.183709	2.71	Up	0.0026631	0.104621	AI722355	AI722355	Cytochrome P450, family 3, subfamily c, polypeptide 1	Dr.114440	cyp3c1	3
11.1943	0.121739	12.5617	0.214165	2.58	Up	0.00515397	0.127457	NM_212673	NM_212673	Cytochrome P450, family 3, subfamily c, polypeptide 1	Dr.114440	cyp3c1	3
7.10874	0.111777	9.16236	0.477947	4.15	Up	0.0138751	0.175453	NM_001007400	NM_001007400	Cytochrome P450, family 3, subfamily c, polypeptide 1 like, 2	Dr.22212	cyp3c1l2	3
7.23559	0.344908	5.73642	0.323996	2.83	Down	0.0339214	0.242431	BC076033	BC076033	Cytochrome P450, family 46, subfamily A, polypeptide 1	Dr.26640	cyp46a1	20
5.43856	0.269494	4.11692	0.301636	2.5	Down	0.0308643	0.232257	BE557760	Zgc:92214	Cytochrome P450, family 8, subfamily B, polypeptide 1 homolog	Dr.82044	cyp8b1	2
8.22087	0.186067	6.43361	0.320423	3.45	Down	0.00850103	0.149098	NM_001003736	Zgc:92406	Cytochrome P450, family 8, subfamily B, polypeptide 1 homolog	Dr.105274	cyp8b1	2
4.63631	0.038952	5.9703	0.163153	2.52	Up	0.00135405	0.0906161	U10330	U10330	Cytosolic phospholipase a2	Dr.20961	cpla2	2
5.44124	0.160918	6.74903	0.17679	2.48	Up	0.00543216	0.129236	NM_131295	NM_131295	Cytosolic phospholipase a2	Dr.20961	cpla2	2
1.12667	0.086279	4.04296	0.211316	7.55	Up	0.000216247	0.0705572	NM_001007430	Zgc:101699	cytosolic phospholipase A2 gamma-like	Dr.82534	zgc:101699	5
4.67268	0.065487	3.12753	0.090733	2.92	Down	0.000159412	0.0705572	NM_200434	NM_200434	DEAD/H (Asp-Glu-Ala-Asp/His) box polypeptide 26B	Dr.82458	ddx26b	14
6.53786	0.291336	5.16273	0.337958	2.59	Down	0.0368636	0.250569	BM532890	Zgc:154009	Desmin b	Dr.78362	desmb	6
6.61022	0.307385	5.30478	0.319856	2.47	Down	0.042273	0.265158	BC124512	Zgc:154009	Desmin b	Dr.78362	desmb	6
10.833	0.034843	11.9994	0.159753	2.24	Up	0.00204207	0.0986203	NM_001002458	Zgc:92327	Diacylglycerol O-acyltransferase homolog 1b (mouse)	Dr.31557	zgc:92327	16
4.68134	0.066711	3.54303	0.27701	2.2	Down	0.0161968	0.185481	LOLG438	LOLG438	Dishevelled associated activator of morphogenesis 1, like	-	-	-
7.2252	0.06037	10.3213	0.278495	8.55	Up	0.000407271	0.0705572	NM_001006049	Zgc:101811	DNA-damage regulated autophagy modulator 1	Dr.77501	dram1	4
6.22191	0.095898	9.2837	0.313576	8.35	Up	0.000732453	0.0780538	NM_001006049	Zgc:101811	DNA-damage regulated autophagy modulator 1	Dr.77501	dram1	4
8.29838	0.043083	9.38069	0.107685	2.12	Up	0.000734154	0.0780538	NM_200044	NM_200044	DnaJ (Hsp40) homolog, subfamily C, member 21	Dr.883	dnajc21	21
6.2849	0.118632	7.96399	0.194063	3.2	Up	0.00179502	0.0955961	BG728378	BG728378	Dr.122738	-	-	-
8.61659	0.142687	10.3208	0.185611	3.26	Up	0.00189238	0.0970809	BM036361	BM036361	Dr.18912	-	-	-
6.34519	0.100566	8.35917	0.150482	4.04	Up	0.00037115	0.0705572	CN017556	CN017556	Dr.89757	-	-	-
9.97239	0.163274	11.5106	0.181855	2.9	Up	0.00325585	0.111681	NM_212565	NM_212565	Dual specificity phosphatase 5	Dr.77989	dusp5	22
10.0566	0.153234	11.5853	0.181788	2.89	Up	0.00300888	0.108822	AI601685	AI601685	Dual specificity phosphatase 5	Dr.77989	dusp5	22
11.5061	0.041526	14.0509	0.145064	5.84	Up	7.24604e-05	0.0705572	XM_684268	XM_684268	E74-like factor 3 (ets domain transcription factor, epithelial-specific )	Dr.76707	elf3	22
11.4476	0.0309	13.9905	0.151124	5.83	Up	7.92846e-05	0.0705572	AI385059	AI385059	E74-like factor 3 (ets domain transcription factor, epithelial-specific )	Dr.76707	elf3	22
7.98481	0.043116	6.88534	0.299317	2.14	Down	0.0220481	0.205528	NM_001004643	NM_001004643	Ectonucleoside triphosphate diphosphohydrolase 2 a.1	Dr.89883	entpd2a.1	5
11.633	0.229857	12.6488	0.170557	2.02	Up	0.0238179	0.210214	NM_199778	NM_199778	ELOVL family member 7, elongation of long chain fatty acids (yeast) b	Dr.78825	elovl7b	10
6.94936	0.188884	5.69953	0.167081	2.38	Down	0.00772715	0.145	AI497358	AI497358	Emopamil binding protein-like	Dr.74502	ebpl	1
8.32871	0.093069	7.23495	0.13602	2.13	Down	0.00267538	0.104621	BC124737	BC124737	Emopamil binding protein-like	Dr.74502	ebpl	1
3.62038	0.105372	1.0489	0.310386	5.94	Down	0.00142606	0.0912703	AI558455	Zgc:110020	endonuclease G	Dr.45830	zgc:110020	8
9.94278	0.111653	11.8303	0.128881	3.7	Up	0.000378799	0.0705572	NM_212788	Zgc:85763	Enoyl-CoA hydratase domain-containing protein 2, mitochondrial	Dr.2298	echdc2	20
10.5627	0.065585	12.2673	0.140106	3.26	Up	0.00038558	0.0705572	BG985435	Zgc:85763	Enoyl-CoA hydratase domain-containing protein 2, mitochondrial	Dr.2298	echdc2	20
10.6906	0.023966	9.42412	0.268496	2.41	Down	0.00932126	0.153324	AI957816	AI957816	Envoplakin	Dr.76672	evpl	3
9.10951	0.1203	8.0976	0.333429	2.02	Down	0.0461737	0.275075	X52502	X52502	Ependymin	Dr.268	epd	5
6.85902	0.122431	8.24648	0.143388	2.62	Up	0.00181665	0.095873	NM_001008642	NM_001008642	Epoxide hydrolase 2, cytoplasmic	Dr.30620	ephx2	17
7.86698	0.129175	9.24988	0.217827	2.61	Up	0.00546788	0.129236	NM_200350	NM_200350	ERO1-like (S. cerevisiae)	Dr.86356	ero1l	17
13.9434	0.108196	15.02	0.08355	2.11	Up	0.00140494	0.0911544	NM_199683	Zgc:56330	Eukaryotic translation initiation factor 4E-binding protein 3-like	Dr.78024	zgc:56330	14
14.1999	0.102665	15.2389	0.079916	2.05	Up	0.00133291	0.0904035	NM_199683	Zgc:56330	Eukaryotic translation initiation factor 4E-binding protein 3-like	Dr.78024	zgc:56330	14
6.97156	0.214833	8.02324	0.127149	2.07	Up	0.0135559	0.174395	NM_200208	NM_200208	Family with sequence similarity 152, member Bb	Dr.117193	fam152bb	12
5.94001	0.208938	8.31301	0.328293	5.18	Up	0.00365839	0.116375	BF717834	BF717834	Fas (TNF receptor superfamily, member 6)	Dr.150815	fas	17
7.12698	0.124507	5.79257	0.319195	2.52	Down	0.01762	0.19007	BI983434	BI983434	Fatty acid amide hydrolase 2b	Dr.81626	faah2b	7
5.28542	0.13226	4.17735	0.167548	2.16	Down	0.00655656	0.137737	BC124392	BC124392	Fatty acid amide hydrolase 2b	Dr.81626	faah2b	7
7.98325	0.084968	9.49325	0.344511	2.85	Up	0.0131002	0.172217	AI522512	AI522512	Fibrinogen alpha chain	Dr.33271	fga	1
13.6936	0.096594	14.94	0.195422	2.37	Up	0.00462983	0.124235	NM_001002039	NM_001002039	Fibrinogen alpha chain	Dr.33271	fga	1
14.2515	0.05922	15.4359	0.188015	2.27	Up	0.00386282	0.117974	AW342845	AW342845	Fibrinogen alpha chain	Dr.33271	fga	1
13.4899	0.042672	14.6494	0.17716	2.23	Up	0.00312776	0.11004	NM_001002039	NM_001002039	Fibrinogen alpha chain	Dr.33271	fga	1
14.823	0.114153	16.4351	0.143126	3.06	Up	0.000917569	0.0833865	BC066629	BC066629	Fibrinogen, B beta polypeptide	Dr.8505	fgb	1
14.5571	0.123345	16.1104	0.149716	2.93	Up	0.00131921	0.0904035	NM_212774	NM_212774	Fibrinogen, B beta polypeptide	Dr.8505	fgb	1
12.5197	0.046859	13.8039	0.235413	2.44	Up	0.00588453	0.132823	NM_212774	NM_212774	Fibrinogen, B beta polypeptide	Dr.8505	fgb	1
14.4404	0.061593	15.6953	0.173206	2.39	Up	0.00240862	0.103728	BI878927	BI878927	Fibrinogen, B beta polypeptide	Dr.8505	fgb	1
14.8589	0.09182	16.0023	0.130448	2.21	Up	0.00200585	0.0983899	NM_212774	NM_212774	Fibrinogen, B beta polypeptide	Dr.8505	fgb	1
14.2095	0.132284	15.6509	0.162367	2.72	Up	0.00233546	0.103125	NM_213054	NM_213054	Fibrinogen, gamma polypeptide	Dr.77175	fgg	1
13.8603	0.038386	15.2801	0.24997	2.68	Up	0.00494698	0.126147	BI878442	BI878442	Fibrinogen, gamma polypeptide	Dr.77175	fgg	1
14.0843	0.041486	15.4013	0.229988	2.49	Up	0.00487934	0.125873	NM_213054	NM_213054	Fibrinogen, gamma polypeptide	Dr.77175	fgg	1
13.7521	0.028814	14.9755	0.261971	2.34	Up	0.00971862	0.154858	NM_213054	NM_213054	Fibrinogen, gamma polypeptide	Dr.77175	fgg	1
8.6681	0.114582	7.50055	0.257038	2.25	Down	0.0142746	0.177105	AI667228	AI667228	Fibroblast growth factor binding protein 2	Dr.4757	fgfbp2	14
12.9683	0.144027	11.784	0.268813	2.27	Down	0.0177918	0.19023	AL726935	Zgc:113456	fibromodulin-like	Dr.133900	zgc:113456	11
14.1378	0.074531	12.9709	0.233219	2.25	Down	0.00886519	0.150567	AL726935	Zgc:113456	fibromodulin-like	Dr.133900	zgc:113456	11
8.44682	0.485911	12.2611	0.483316	14.07	Up	0.0051054	0.127157	NM_213149	NM_213149	FK506 binding protein 5	Dr.78793	fkbp5	6
8.39736	0.437358	11.9903	0.425674	12.07	Up	0.00416198	0.119373	BG308728	BG308728	FK506 binding protein 5	Dr.78793	fkbp5	6
8.10505	0.026686	9.85588	0.305211	3.37	Up	0.00463821	0.124261	BC097220	Zgc:114170	Follistatin-related protein 3	Dr.91502	fstl3	22
5.96768	0.109957	7.01935	0.27207	2.07	Up	0.0230888	0.208654	AW202594	AW202594	Forkhead box J1a	Dr.79389	foxj1a	3
8.81693	0.120914	11.5591	0.271725	6.69	Up	0.000768993	0.0802005	BE558041	Zgc:158347	Fos-like antigen 2	Dr.10410	fosl2	17
9.01599	0.116443	11.149	0.170494	4.39	Up	0.000495311	0.0718966	BE605731	Zgc:158347	Fos-like antigen 2	Dr.10410	fosl2	17
4.2681	0.11103	6.46921	0.317652	4.6	Up	0.00282293	0.106274	XM_693512	XM_693512	FTR10 last exon	-	-	-
2.36848	0.267156	4.20217	0.291531	3.56	Up	0.00975418	0.15492	XR_029444	XR_029444	FTR39 first exon	-	-	-
3.9974	0.128939	2.91407	0.082482	2.12	Down	0.0021033	0.0997963	NM_001007215	NM_001007215	G protein-coupled receptor 34a	Dr.82252	gpr34a	6
6.96442	0.110103	5.48274	0.50364	2.79	Down	0.0452829	0.272844	NM_001031841	NM_001031841	G-protein-coupled receptor kinase 7a	Dr.82672	grk7a	2
8.57658	0.158802	9.71529	0.174663	2.2	Up	0.00849961	0.149098	NM_001001817	Zgc:92326	Galactoside-binding soluble lectin 9	Dr.78702	lgals9	15
8.97295	0.126616	10.1012	0.196035	2.19	Up	0.00843308	0.149098	NM_001001817	Zgc:92326	Galactoside-binding soluble lectin 9	Dr.78702	lgals9	15
6.15589	0.020232	8.27628	0.291373	4.35	Up	0.00191173	0.0970809	NM_200415	NM_200415	Gamma-glutamyltransferase 1	Dr.26600	ggt1	8
7.44174	0.081289	10.6182	0.300102	9.04	Up	0.000517278	0.0726228	AW077730	Zgc:103578	GLI pathogenesis-related 2, like	Dr.80301	glipr2l	16
8.41296	0.101947	11.131	0.261633	6.58	Up	0.000637339	0.0760024	NM_001005978	Zgc:103578	GLI pathogenesis-related 2, like	Dr.80301	glipr2l	16
15.5393	0.09747	16.6327	0.028951	2.13	Up	0.000424012	0.0710103	NM_182866	NM_182866	Glutamate-ammonia ligase (glutamine synthase) b	Dr.75165	glulb	6
15.0957	0.122636	16.1819	0.022921	2.12	Up	0.000958171	0.0846317	BI704327	BI704327	Glutamate-ammonia ligase (glutamine synthase) b	Dr.75165	glulb	6
15.345	0.123778	16.4016	0.049484	2.08	Up	0.00137146	0.0906161	NM_182866	NM_182866	Glutamate-ammonia ligase (glutamine synthase) b	Dr.75165	glulb	6
8.72069	0.08004	7.63103	0.176867	2.13	Down	0.00495077	0.126147	AI942956	AI942956	Glutamyl aminopeptidase	Dr.79463	enpep	13
9.84382	0.062418	11.5728	0.179271	3.32	Up	0.000805887	0.0815065	AW232570	AW232570	Glutathione peroxidase 1b	Dr.79923	gpx1b	6
8.89111	0.102256	10.5059	0.171937	3.06	Up	0.00127948	0.0894938	CN015567	CN015567	Glutathione peroxidase 1b	Dr.79923	gpx1b	6
9.78116	0.085226	11.3286	0.188344	2.92	Up	0.00170325	0.0943163	NM_001004634	NM_001004634	Glutathione peroxidase 1b	Dr.79923	gpx1b	6
9.87797	0.065638	11.4178	0.186259	2.91	Up	0.00145958	0.0912703	NM_001004634	NM_001004634	Glutathione peroxidase 1b	Dr.79923	gpx1b	6
16.4265	0.097618	15.2349	0.300207	2.28	Down	0.0195246	0.196471	NM_199531	NM_199531	Glycine amidinotransferase (L-arginine:glycine amidinotransferase)	Dr.75520	gatm	18
11.3298	0.110596	12.4359	0.17405	2.15	Up	0.00583147	0.132488	BM777961	BM777961	Glycine dehydrogenase (decarboxylating)	Dr.76732	gldc	5
11.3361	0.119052	12.4391	0.163072	2.15	Up	0.00545842	0.129236	NM_199554	NM_199554	Glycine dehydrogenase (decarboxylating)	Dr.76732	gldc	5
4.74779	0.160103	3.21779	0.219802	2.89	Down	0.00490771	0.12596	BM184367	Zgc:103629	glyoxylate reductase 1 homolog (Arabidopsis)	Dr.77851	glyr1	3
6.58206	0.142854	9.12815	0.171486	5.84	Up	0.00033686	0.0705572	NM_181439	NM_181439	Gonadotropin-releasing hormone 2	Dr.84757	gnrh2	21
6.4824	0.141226	8.84573	0.223604	5.15	Up	0.000867233	0.0821067	NM_181439	NM_181439	Gonadotropin-releasing hormone 2	Dr.84757	gnrh2	21
8.28107	0.129111	10.6125	0.195056	5.03	Up	0.00056921	0.0734003	BM070939	BM070939	Gonadotropin-releasing hormone 2	Dr.84757	gnrh2	21
10.6146	0.113347	11.7256	0.092607	2.16	Up	0.00161593	0.0934831	NM_001002216	NM_001002216	Growth arrest and DNA-damage-inducible, alpha	Dr.83410	gadd45a	6
10.9246	0.078033	11.9496	0.125009	2.03	Up	0.00224568	0.101225	BI672019	BI672019	Growth arrest and DNA-damage-inducible, alpha	Dr.83410	gadd45a	6
10.3165	0.226083	11.425	0.30662	2.16	Up	0.0436874	0.268242	NM_213031	NM_213031	Growth arrest and DNA-damage-inducible, beta	Dr.76269	gadd45b	11
8.86128	0.053664	9.90289	0.218111	2.06	Up	0.00975353	0.15492	NM_001012386	NM_001012386	Growth arrest and DNA-damage-inducible, beta like	Dr.83988	gadd45bl	2
11.5062	0.114804	9.98785	0.456662	2.86	Down	0.0321391	0.236732	XM_001336762	XM_001336762	gsnl1	-	-	-
9.49304	0.043097	10.6233	0.147967	2.19	Up	0.00184004	0.0961317	NM_001003753	Zgc:100897	Guanine nucleotide binding protein (G protein), alpha 14	Dr.23554	gna14	5
9.10727	0.178461	10.8336	0.27525	3.31	Up	0.00624417	0.135806	NM_001002343	Zgc:92185	Guanylate binding protein 1	Dr.79870	gbp1	2
8.35649	0.054317	9.73464	0.199899	2.6	Up	0.00265061	0.104621	AI974208	Zgc:92185	Guanylate binding protein 1	Dr.79870	gbp1	2
3.54864	0.471071	5.76094	0.254385	4.63	Up	0.0144667	0.177837	BG884044	BG884044	Haptoglobin	Dr.115936	hp	7
6.87587	0.121236	9.33722	0.05491	5.51	Up	5.03085e-05	0.0705572	ENSDART00000015223	Zgc:92739	Heat-responsive protein 12	-	hrsp12	-
12.3383	0.093109	13.4298	0.264066	2.13	Up	0.0175663	0.19007	AI722432	AI722432	Heme oxygenase (decycling) 1	Dr.78853	hmox1	3
8.54131	0.226927	12.7858	0.332098	18.95	Up	0.000456222	0.0718846	AI588117	Zgc:152945	Hemopexin homolog	Dr.77704	hpx	16
10.1029	0.274748	14.3297	0.233219	18.72	Up	0.000302259	0.0705572	NM_205583	NM_205583	Hepcidin antimicrobial peptide 1	Dr.89447	hamp1	1
9.28653	0.196582	10.7919	0.082825	2.84	Up	0.00212636	0.100276	NM_213066	NM_213066	Hexokinase 2	Dr.80401	hk2	5
8.80833	0.098514	10.1054	0.101529	2.46	Up	0.000785616	0.080741	AW116117	AW116117	Hexokinase 2	Dr.80401	hk2	5
10.8104	0.172335	12.0388	0.133443	2.34	Up	0.0048769	0.125873	AI793802	AI793802	Homeodomain leucine zipper gene	Dr.75344	homez	2
3.98433	0.272335	8.6416	0.446134	25.23	Up	0.000876962	0.0821067	NM_001003502	Zgc:91963	HtrA serine peptidase 3	Dr.85722	htra3	1
3.12977	0.767987	7.53867	0.374325	21.24	Up	0.00669573	0.137955	BG884495	Zgc:91963	HtrA serine peptidase 3	Dr.85722	htra3	1
8.36394	0.045349	9.39283	0.109988	2.04	Up	0.000983303	0.0850832	NM_200043	NM_200043	Hydroxyacylglutathione hydrolase	Dr.114249	hagh	3
7.22679	0.072816	8.60209	0.18179	2.59	Up	0.00216546	0.100754	BM036386	BM036386	Hypothetical LOC559610	Dr.80189	LOC559610	3
7.29001	0.05201	9.1375	0.155234	3.6	Up	0.000351383	0.0705572	BM181605	BM181605	Hypothetical LOC559844	Dr.84913	LOC559844	15
3.63199	0.366395	4.78002	0.074129	2.22	Up	0.037253	0.25168	XM_683823	XM_683823	Hypothetical LOC560422	Dr.114052	LOC560422	2
6.01294	0.041033	3.16367	0.581947	7.21	Down	0.00813725	0.146907	AI877645	AI877645	Hypothetical LOC562403	Dr.79175	LOC562403	7
7.7838	0.205041	9.08051	0.111847	2.46	Up	0.00515062	0.127457	BI980378	BI980378	Hypothetical LOC566020	Dr.83480	LOC566020	5
9.62241	0.163967	11.0711	0.256638	2.73	Up	0.00892632	0.150677	BI844331	BI844331	Hypothetical LOC567858	Dr.115673	LOC567858	7
9.74956	0.098197	11.4374	0.14624	3.22	Up	0.000662862	0.0760024	BE557200	BE557200	Hypothetical LOC792613	Dr.120624	LOC792613	24
1.64667	0.182236	4.51163	0.202341	7.29	Up	0.000461538	0.0718846	CA473478	CA473478	Hypothetical LOC794066	Dr.104641	LOC794066	6
1.33625	0.098135	4.08796	0.225804	6.74	Up	0.000364854	0.0705572	CA473478	CA473478	Hypothetical LOC794066	Dr.104641	LOC794066	6
3.84268	0.183697	4.85222	0.041609	2.01	Up	0.00584681	0.132564	CA473478	CA473478	Hypothetical LOC794066	Dr.104641	LOC794066	6
13.6209	0.109607	11.9523	0.564134	3.18	Down	0.0439654	0.268781	AI331606	AI331606	Hypothetical LOC794315	Dr.49154	LOC794315	24
8.79955	0.093181	7.56634	0.0949	2.35	Down	0.000752407	0.079328	CK695193	CK695193	Hypothetical LOC797163	Dr.91148	LOC797163	19
8.61524	0.018238	9.9325	0.172786	2.49	Up	0.00162316	0.0934831	AW077600	AW077600	Hypothetical protein LOC100000433	Dr.6064	LOC100000433	19
5.42824	0.226626	6.44506	0.229572	2.02	Up	0.0344445	0.243783	AI958363	AI958363	Hypothetical protein LOC100002730	Dr.76574	LOC100002730	3
8.57363	0.113517	6.16207	0.642799	5.32	Down	0.0209361	0.201576	AW233060	AW233060	Hypothetical protein LOC100147902	Dr.29197	LOC100147902	Un
11.3559	0.045421	10.1415	0.2496	2.32	Down	0.00873242	0.150049	AI959120	AI959120	Hypothetical protein LOC100149189	Dr.79661	LOC100149189	8
7.63338	0.377849	4.68106	0.871389	7.74	Down	0.0359271	0.248733	CV113602	CV113602	Hypothetical protein LOC100149825	Dr.151931	LOC100149825	Un
6.14276	0.252972	4.74029	0.221684	2.64	Down	0.0140362	0.176171	XM_001343852	XM_001343852	Hypothetical protein LOC553366	Dr.89951	LOC553366	2
11.8272	0.066875	10.7956	0.290456	2.04	Down	0.0257891	0.217445	BC076153	BC076153	Hypothetical protein LOC793804	Dr.29368	LOC793804	6
10.4469	0.066541	12.6457	0.153968	4.59	Up	0.000195525	0.0705572	AW076805	AW076805	Hypothetical protein LOC797776	Dr.132691	CH211-133N4.6	19
0.992807	0.069359	5.15655	0.421636	17.92	Up	0.000621249	0.0760024	AI545502	AI545502	Im:7041156	Dr.105221	im:7041156	1
3.63411	0.285435	6.49584	0.241965	7.27	Up	0.00157062	0.0926173	XM_680415	XM_680415	Im:7137300	Dr.56666	im:7137300	5
3.63333	0.190464	4.96435	0.169193	2.52	Up	0.00640734	0.137242	CK678849	CK678849	im:7140162	-	-	-
8.94574	0.068817	10.1979	0.259988	2.38	Up	0.00962019	0.154048	BI880600	BI880600	Inhibin, beta Aa	Dr.107692	inhbaa	24
7.39408	0.092505	8.6207	0.237334	2.34	Up	0.00855116	0.149527	NM_130916	NM_130916	Inhibin, beta Aa	Dr.107692	inhbaa	24
4.39529	0.26956	5.57938	0.080132	2.27	Up	0.0135801	0.174395	NM_001002751	NM_001002751	Inhibitor of kappa light polypeptide gene enhancer in B-cells, kinase epsilon	Dr.125500	ikbke	11
12.5865	0.434241	15.0624	0.256289	5.56	Up	0.00798462	0.146689	NM_173283	NM_173283	Insulin-like growth factor binding protein 1a	Dr.76315	igfbp1a	20
11.7985	0.303886	14.1273	0.257293	5.02	Up	0.00426307	0.120397	AJ299409	AJ299409	Insulin-like growth factor binding protein 1a	Dr.76315	igfbp1a	20
11.2206	0.077764	10.0374	0.235656	2.27	Down	0.00885349	0.150567	AF198033	AF198033	Insulin-like growth factor binding protein 2b	Dr.78120	igfbp2b	6
3.69265	0.134848	1.51187	0.435684	4.53	Down	0.0087651	0.15021	AW116605	Zgc:86602	Integrator complex subunit 12	Dr.106687	ints12	1
11.4339	0.041187	10.1233	0.378146	2.48	Down	0.0261595	0.21878	NM_212928	NM_212928	Integrin, beta 1b.2	Dr.83219	itgb1b.2	2
3.72477	0.191884	4.8101	0.337929	2.12	Up	0.0491676	0.28353	AY135716	AY135716	Interferon 1	Dr.85981	ifn1	3
8.37644	0.066554	11.5709	0.183175	9.15	Up	8.10978e-05	0.0705572	NM_205747	NM_205747	Interferon regulatory factor 11	Dr.119956	irf11	21
7.66666	0.081903	10.7631	0.188573	8.55	Up	0.000113257	0.0705572	NM_205747	NM_205747	Interferon regulatory factor 11	Dr.119956	irf11	21
7.25071	0.110898	9.7142	0.222261	5.52	Up	0.000580255	0.0740322	BI326597	BI326597	Interferon regulatory factor 11	Dr.119956	irf11	21
8.75992	0.336403	10.8862	0.308303	4.37	Up	0.00959188	0.154048	NM_200677	NM_200677	Interferon regulatory factor 7	Dr.82280	irf7	25
8.56969	0.265987	10.4734	0.298951	3.74	Up	0.00892251	0.150677	BE605965	BE605965	Interferon regulatory factor 7	Dr.82280	irf7	25
7.8097	0.070756	9.47746	0.22713	3.18	Up	0.0021799	0.100754	NM_001002622	NM_001002622	Interferon regulatory factor 8	Dr.81006	irf8	18
8.67515	0.17774	10.1185	0.033662	2.72	Up	0.00133739	0.0904035	NM_205710	NM_205710	Interferon regulatory factor 9	Dr.133138	irf9	12
8.20032	0.144963	9.58283	0.03456	2.61	Up	0.000750934	0.079328	NM_205710	NM_205710	Interferon regulatory factor 9	Dr.133138	irf9	12
7.68312	0.107066	9.03859	0.064183	2.56	Up	0.000408236	0.0705572	NM_205710	NM_205710	Interferon regulatory factor 9	Dr.133138	irf9	12
7.0558	0.150298	8.40999	0.069008	2.56	Up	0.00121171	0.0882976	NM_205710	NM_205710	Interferon regulatory factor 9	Dr.133138	irf9	12
9.59456	0.196585	10.9284	0.05349	2.52	Up	0.00281392	0.106274	BM095893	BM095893	Interferon regulatory factor 9	Dr.133138	irf9	12
7.96122	0.180445	9.26859	0.078531	2.47	Up	0.00266493	0.104621	NM_205710	NM_205710	Interferon regulatory factor 9	Dr.133138	irf9	12
9.53965	0.218976	10.831	0.031466	2.45	Up	0.00429325	0.120765	NM_205710	NM_205710	Interferon regulatory factor 9	Dr.133138	irf9	12
9.3731	0.147405	10.6093	0.04931	2.36	Up	0.00135374	0.0906161	NM_205710	NM_205710	Interferon regulatory factor 9	Dr.133138	irf9	12
9.2383	0.164078	10.4608	0.034867	2.33	Up	0.00188401	0.0969747	NM_205710	NM_205710	Interferon regulatory factor 9	Dr.133138	irf9	12
8.29822	0.140405	9.51614	0.062982	2.33	Up	0.00137908	0.0906161	NM_205710	NM_205710	Interferon regulatory factor 9	Dr.133138	irf9	12
8.71285	0.127326	9.91538	0.043348	2.3	Up	0.000865598	0.0821067	NM_205710	NM_205710	Interferon regulatory factor 9	Dr.133138	irf9	12
9.25827	0.148789	10.4455	0.02236	2.28	Up	0.00139484	0.0909063	NM_205710	NM_205710	Interferon regulatory factor 9	Dr.133138	irf9	12
8.34082	0.143177	9.50448	0.061653	2.24	Up	0.00172124	0.0943163	NM_205710	NM_205710	Interferon regulatory factor 9	Dr.133138	irf9	12
4.11513	0.075561	1.95492	0.159807	4.47	Down	0.000257433	0.0705572	NM_212864	NM_212864	Interferon, gamma 1-2	Dr.90633	ifng1-2	4
3.67341	0.402302	8.94377	0.543109	38.6	Up	0.00145913	0.0912703	AY340959	AY340959	Interleukin 1, beta	Dr.30443	il1b	10
5.65393	0.327163	10.8731	0.527688	37.25	Up	0.00109611	0.0866023	NM_212844	NM_212844	Interleukin 1, beta	Dr.30443	il1b	10
5.66132	0.360042	10.8124	0.552882	35.53	Up	0.00145245	0.0912703	AY340959	AY340959	Interleukin 1, beta	Dr.30443	il1b	10
5.7839	0.343006	10.8646	0.539545	33.84	Up	0.00135799	0.0906161	AY340959	AY340959	Interleukin 1, beta	Dr.30443	il1b	10
5.89922	0.235479	10.8102	0.529811	30.09	Up	0.00106471	0.0863131	AY340959	AY340959	Interleukin 1, beta	Dr.30443	il1b	10
6.33769	0.273735	11.1486	0.516889	28.07	Up	0.00119102	0.0882976	AY340959	AY340959	Interleukin 1, beta	Dr.30443	il1b	10
3.6266	0.386024	8.38496	0.587882	27.07	Up	0.00248957	0.103957	AY340959	AY340959	Interleukin 1, beta	Dr.30443	il1b	10
4.54085	0.689091	9.14083	0.626331	24.25	Up	0.00781774	0.145751	AY340959	AY340959	Interleukin 1, beta	Dr.30443	il1b	10
2.76411	0.352977	7.36231	0.59414	24.22	Up	0.00264969	0.104621	AY340959	AY340959	Interleukin 1, beta	Dr.30443	il1b	10
5.00121	0.66069	8.91824	0.613333	15.11	Up	0.0122044	0.167531	AY340959	AY340959	Interleukin 1, beta	Dr.30443	il1b	10
4.98448	0.643701	8.71489	0.582439	13.27	Up	0.0126732	0.169938	AY340959	AY340959	Interleukin 1, beta	Dr.30443	il1b	10
7.54022	0.078685	10.2433	0.498927	6.51	Up	0.005879	0.132823	AY340959	AY340959	Interleukin 1, beta	Dr.30443	il1b	10
2.1356	0.503438	4.16221	0.105142	4.07	Up	0.0169523	0.188204	NM_001020785	NM_001020785	Interleukin 10	Dr.135567	il10	11
2.1068	0.368995	4.04491	0.189433	3.83	Up	0.0094998	0.154048	NM_001020785	NM_001020785	Interleukin 10	Dr.135567	il10	11
2.96692	0.057913	4.12135	0.282007	2.23	Up	0.0159972	0.184821	NM_001020785	NM_001020785	Interleukin 10	Dr.135567	il10	11
4.42436	0.377372	5.84834	0.087027	2.68	Up	0.0212619	0.202286	NM_001007107	NM_001007107	Interleukin 12a	Dr.135199	il12a	15
4.85032	0.260023	6.19302	0.193271	2.54	Up	0.0143259	0.177228	NM_001007107	NM_001007107	Interleukin 12a	Dr.135199	il12a	15
3.24147	0.398011	4.50612	0.156715	2.4	Up	0.0416991	0.263875	NM_001007107	NM_001007107	Interleukin 12a	Dr.135199	il12a	15
6.02495	0.10822	7.22651	0.223546	2.3	Up	0.00841281	0.149012	NM_001007107	NM_001007107	Interleukin 12a	Dr.135199	il12a	15
5.87803	0.194732	7.06092	0.15039	2.27	Up	0.00860003	0.149832	NM_001007107	NM_001007107	Interleukin 12a	Dr.135199	il12a	15
2.47796	0.475547	5.61901	0.229778	8.82	Up	0.00401012	0.118949	NM_001020788	NM_001020788	Interleukin 17c	Dr.135566	il17c	18
5.01697	0.29501	7.57449	0.272159	5.89	Up	0.00311118	0.109903	NM_001020788	NM_001020788	Interleukin 17c	Dr.135566	il17c	18
4.05964	0.227122	6.57583	0.222705	5.72	Up	0.0013819	0.0906161	NM_001020788	NM_001020788	Interleukin 17c	Dr.135566	il17c	18
5.51334	0.222116	7.70439	0.170029	4.57	Up	0.00143443	0.0912703	NM_001020788	NM_001020788	Interleukin 17c	Dr.135566	il17c	18
5.76144	0.242106	7.74702	0.176368	3.96	Up	0.00268669	0.104816	NM_001020788	NM_001020788	Interleukin 17c	Dr.135566	il17c	18
5.8742	0.153468	7.81442	0.165706	3.84	Up	0.00100883	0.0855524	NM_001020788	NM_001020788	Interleukin 17c	Dr.135566	il17c	18
6.02228	0.232255	7.9136	0.136048	3.71	Up	0.00216129	0.100754	NM_001020788	NM_001020788	Interleukin 17c	Dr.135566	il17c	18
3.68415	0.21083	5.48942	0.102081	3.49	Up	0.00152548	0.0916608	NM_001020788	NM_001020788	Interleukin 17c	Dr.135566	il17c	18
4.75217	0.093597	6.49611	0.170989	3.35	Up	0.000863403	0.0821067	NM_001020788	NM_001020788	Interleukin 17c	Dr.135566	il17c	18
3.24427	0.27698	4.48102	0.211064	2.36	Up	0.0237663	0.210166	CN174526	CN174526	Interleukin 21 receptor	Dr.124927	il21r	3
6.18453	0.184084	7.40302	0.332954	2.33	Up	0.032815	0.239008	CN174526	CN174526	Interleukin 21 receptor	Dr.124927	il21r	3
6.08397	0.229311	7.26676	0.357071	2.27	Up	0.0494531	0.28439	CN174526	CN174526	Interleukin 21 receptor	Dr.124927	il21r	3
5.49424	0.164698	6.66424	0.292378	2.25	Up	0.0252011	0.21556	CN174526	CN174526	Interleukin 21 receptor	Dr.124927	il21r	3
5.81579	0.152439	6.94861	0.285334	2.19	Up	0.0248566	0.214699	CN174526	CN174526	Interleukin 21 receptor	Dr.124927	il21r	3
4.55863	0.193543	5.66263	0.147728	2.15	Up	0.0105431	0.159225	CN174526	CN174526	Interleukin 21 receptor	Dr.124927	il21r	3
5.48717	0.123966	6.56369	0.359498	2.11	Up	0.0473003	0.278032	CN174526	CN174526	Interleukin 21 receptor	Dr.124927	il21r	3
2.76185	0.454613	4.18253	0.121519	2.68	Up	0.0391998	0.257509	NM_001020792	NM_001020792.1	Interleukin 22	Dr.94029	il22	4
0.935495	0.073172	3.54877	0.150415	6.12	Up	9.80166e-05	0.0705572	AB219579	AB219579	Interleukin 34	Dr.94073	il34	11
1.55522	0.202777	4.08101	0.225337	5.76	Up	0.00113384	0.0874112	AB219579	AB219579	Interleukin 34	Dr.94073	il34	11
4.65368	0.371259	9.69977	0.268741	33.04	Up	0.000386793	0.0705572	CK026195	CK026195	Interleukin-1 receptor-associated kinase 3	Dr.90054	irak3	4
2.58448	0.305095	7.20352	0.317459	24.57	Up	0.000466739	0.0718846	CK026195	CK026195	Interleukin-1 receptor-associated kinase 3	Dr.90054	irak3	4
4.74652	0.177083	9.26462	0.310759	22.91	Up	0.000226121	0.0705572	CK026195	CK026195	Interleukin-1 receptor-associated kinase 3	Dr.90054	irak3	4
4.73681	0.107768	8.99644	0.31075	19.15	Up	0.000205062	0.0705572	CK026195	CK026195	Interleukin-1 receptor-associated kinase 3	Dr.90054	irak3	4
4.6885	0.366825	8.63134	0.265964	15.38	Up	0.000960253	0.0846317	CK026195	CK026195	Interleukin-1 receptor-associated kinase 3	Dr.90054	irak3	4
5.40188	0.383685	9.11005	0.333399	13.07	Up	0.00187697	0.096854	CK026195	CK026195	Interleukin-1 receptor-associated kinase 3	Dr.90054	irak3	4
6.84172	0.139425	8.31732	0.114209	2.78	Up	0.00121223	0.0882976	BC045381	BC045381	Interleukin-1 receptor-associated kinase 4	Dr.81680	irak4	25
9.6534	0.025141	11.0609	0.120391	2.65	Up	0.000332648	0.0705572	BC045381	BC045381	Interleukin-1 receptor-associated kinase 4	Dr.81680	irak4	25
9.6139	0.030218	10.9561	0.136338	2.54	Up	0.000655139	0.0760024	BC045381	BC045381	Interleukin-1 receptor-associated kinase 4	Dr.81680	irak4	25
9.64827	0.043668	10.9814	0.121988	2.52	Up	0.000503304	0.0718966	BC045381	BC045381	Interleukin-1 receptor-associated kinase 4	Dr.81680	irak4	25
9.25532	0.092966	10.582	0.096616	2.51	Up	0.00058549	0.0743369	NM_200163	NM_200163	Interleukin-1 receptor-associated kinase 4	Dr.81680	irak4	25
10.1859	0.081393	11.3931	0.064431	2.31	Up	0.00031247	0.0705572	BC045381	BC045381	Interleukin-1 receptor-associated kinase 4	Dr.81680	irak4	25
9.64934	0.054776	10.8241	0.083748	2.26	Up	0.000301164	0.0705572	BC045381	BC045381	Interleukin-1 receptor-associated kinase 4	Dr.81680	irak4	25
9.22766	0.076575	10.3564	0.062841	2.19	Up	0.000338356	0.0705572	BC045381	BC045381	Interleukin-1 receptor-associated kinase 4	Dr.81680	irak4	25
9.46789	0.061849	10.595	0.076804	2.18	Up	0.000334309	0.0705572	BC045381	BC045381	Interleukin-1 receptor-associated kinase 4	Dr.81680	irak4	25
8.71991	0.079163	9.84438	0.147805	2.18	Up	0.00257276	0.104252	BC045381	BC045381	Interleukin-1 receptor-associated kinase 4	Dr.81680	irak4	25
6.67377	0.08489	7.78777	0.171404	2.16	Up	0.00432861	0.121095	BC045381	BC045381	Interleukin-1 receptor-associated kinase 4	Dr.81680	irak4	25
11.2054	0.062816	12.3595	0.09235	2.23	Up	0.000494959	0.0718966	NM_131073	NM_131073	Janus kinase 1	Dr.74470	jak1	6
10.9795	0.074534	12.0729	0.06156	2.13	Up	0.000348203	0.0705572	U82980	U82980	Janus kinase 1	Dr.74470	jak1	6
11.3247	0.12278	14.0742	0.258403	6.72	Up	0.00065528	0.0760024	BC053234	BC053234	Jun B proto-oncogene	Dr.10326	junb	1
11.976	0.135188	14.7019	0.236772	6.62	Up	0.000562469	0.0731093	NM_213556	NM_213556	Jun B proto-oncogene	Dr.10326	junb	1
12.2289	0.13807	14.9489	0.228586	6.59	Up	0.000523447	0.0726991	BC053234	BC053234	Jun B proto-oncogene	Dr.10326	junb	1
11.8368	0.135671	14.5528	0.272233	6.57	Up	0.000869832	0.0821067	BC053234	BC053234	Jun B proto-oncogene	Dr.10326	junb	1
5.91811	0.102694	8.51777	0.379004	6.06	Up	0.00269944	0.105012	NM_213556	NM_213556	Jun B proto-oncogene	Dr.10326	junb	1
7.18644	0.18704	9.62627	0.387704	5.43	Up	0.0047787	0.125873	NM_213556	NM_213556	Jun B proto-oncogene	Dr.10326	junb	1
10.5073	0.170411	12.9454	0.286889	5.42	Up	0.0018661	0.0966266	NM_213556	NM_213556	Jun B proto-oncogene	Dr.10326	junb	1
5.70497	0.173278	8.12975	0.450013	5.37	Up	0.00734193	0.142616	NM_213556	NM_213556	Jun B proto-oncogene	Dr.10326	junb	1
10.4513	0.163123	12.871	0.271655	5.35	Up	0.00157946	0.0926173	NM_213556	NM_213556	Jun B proto-oncogene	Dr.10326	junb	1
10.4057	0.155945	12.8018	0.271244	5.26	Up	0.00156254	0.0926171	NM_213556	NM_213556	Jun B proto-oncogene	Dr.10326	junb	1
7.20495	0.180367	9.59423	0.443146	5.24	Up	0.00752319	0.143902	NM_213556	NM_213556	Jun B proto-oncogene	Dr.10326	junb	1
5.59926	0.109443	7.97772	0.422617	5.2	Up	0.00551297	0.129236	NM_213556	NM_213556	Jun B proto-oncogene	Dr.10326	junb	1
10.4163	0.144219	12.7817	0.250365	5.15	Up	0.00121263	0.0882976	NM_213556	NM_213556	Jun B proto-oncogene	Dr.10326	junb	1
5.90256	0.121273	8.26156	0.424507	5.13	Up	0.00591227	0.132944	NM_213556	NM_213556	Jun B proto-oncogene	Dr.10326	junb	1
7.4516	0.149822	9.774	0.306273	5	Up	0.00242784	0.103728	NM_213556	NM_213556	Jun B proto-oncogene	Dr.10326	junb	1
8.45331	0.221712	9.9085	0.344604	2.74	Up	0.0237714	0.210166	NM_213556	NM_213556	Jun B proto-oncogene	Dr.10326	junb	1
8.56948	0.239523	9.92676	0.325658	2.56	Up	0.0283712	0.224509	NM_213556	NM_213556	Jun B proto-oncogene	Dr.10326	junb	1
11.4682	0.285553	14.3006	0.265794	7.12	Up	0.00191102	0.0970809	NM_212750	NM_212750	Jun B proto-oncogene, like	Dr.737	junbl	3
10.7954	0.277494	13.4999	0.279135	6.52	Up	0.00234991	0.103451	BE606155	BE606155	Jun B proto-oncogene, like	Dr.737	junbl	3
9.46415	0.146489	10.7393	0.209184	2.42	Up	0.00752642	0.143902	NM_001002493	Zgc:92851	Jun dimerization protein 2	Dr.10032	zgc:92851	20
10.2509	0.187238	11.5166	0.166883	2.4	Up	0.00725053	0.141783	BC076313	Zgc:92851	Jun dimerization protein 2	Dr.10032	zgc:92851	20
10.4339	0.172804	11.6116	0.181458	2.26	Up	0.00930859	0.153324	BI326453	Zgc:92851	Jun dimerization protein 2	Dr.10032	zgc:92851	20
10.4433	0.137112	11.5729	0.201387	2.19	Up	0.00975847	0.154929	BC076313	Zgc:92851	Jun dimerization protein 2	Dr.10032	zgc:92851	20
9.29272	0.169158	10.3405	0.18072	2.07	Up	0.0133381	0.173471	BC076313	Zgc:92851	Jun dimerization protein 2	Dr.10032	zgc:92851	20
16.6362	0.087597	15.13	0.458178	2.84	Down	0.0320093	0.236363	NM_001003445	Zgc:92533	Keratin 12	Dr.140396	zgc:92533	19
10.3847	0.202907	9.01661	0.396101	2.58	Down	0.0371497	0.251529	AI332184	Zgc:92533	Keratin 12	Dr.140396	zgc:92533	19
11.1623	0.195546	9.98921	0.365256	2.25	Down	0.0472754	0.277975	NM_213523	NM_213523	Keratin 15	Dr.76187	krt15	11
13.4821	0.064288	14.7117	0.22438	2.34	Up	0.00622104	0.135446	NM_178437	NM_178437	Keratin 18	Dr.39128	krt18	23
12.2316	0.072779	13.376	0.30989	2.21	Up	0.0228553	0.208278	NM_178437	NM_178437	Keratin 18	Dr.39128	krt18	23
11.1099	0.162318	9.4361	0.412598	3.19	Down	0.0195181	0.19645	AI477659	Zgc:158846	Keratin 8 homolog	Dr.4854	krt8	6
12.6908	0.093235	10.1117	0.70723	5.98	Down	0.0224478	0.207105	XM_001342753	XM_001342753	Keratin, type 1, gene 19d	Dr.2377	krt1-19d	19
11.6109	0.07822	9.22381	0.670435	5.23	Down	0.0240877	0.211403	BE200731	BE200731	Keratin, type 1, gene 19d	Dr.2377	krt1-19d	19
7.31727	0.272897	4.69808	0.447911	6.14	Down	0.00752385	0.143902	NM_001025548	NM_001025548	Keratocan	Dr.150791	kera	4
8.69669	0.265211	6.09729	0.533876	6.06	Down	0.0120572	0.166817	NM_001025548	NM_001025548	Keratocan	Dr.150791	kera	4
7.85237	0.247937	5.5699	0.558295	4.87	Down	0.020184	0.198678	NM_001025548	NM_001025548	Keratocan	Dr.150791	kera	4
5.93221	0.068666	4.92353	0.118506	2.01	Down	0.00181116	0.095873	AI522411	AI522411	Kinesin family member 11	Dr.36081	kif11	17
9.5259	0.044349	10.6872	0.167105	2.24	Up	0.00255797	0.104252	NM_207062	NM_207062	Kruppel-like factor 12a	Dr.76277	klf12a	1
12.3193	0.041539	11.2779	0.236893	2.06	Down	0.0123497	0.168076	NM_131857	NM_131857	Kruppel-like factor 2b	Dr.9976	klf2b	9
12.474	0.07493	11.4512	0.239642	2.03	Down	0.0151786	0.180622	NM_131857	NM_131857	Kruppel-like factor 2b	Dr.9976	klf2b	9
10.4568	0.084283	11.5798	0.163833	2.18	Up	0.00366366	0.116458	NM_131859	NM_131859	Kruppel-like factor 3 (basic)	Dr.79292	klf3	1
10.3689	0.086521	11.4898	0.164713	2.17	Up	0.00382431	0.117867	NM_131859	NM_131859	Kruppel-like factor 3 (basic)	Dr.79292	klf3	1
4.43139	0.182989	3.40429	0.133102	2.04	Down	0.0105038	0.15913	BM104473	BM104473	Kynurenine 3-monooxygenase	Dr.79892	kmo	13
10.9384	0.061648	9.85815	0.273025	2.11	Down	0.0181579	0.191277	NM_173276	NM_173276	Laminin, beta 4	Dr.120997	lamb4	25
10.0859	0.213303	7.99276	0.493393	4.27	Down	0.0176319	0.19007	BC078235	BC078235	Lecithin retinol acyltransferase a (phosphatidylcholine--retinol O-acyltransferase a)	Dr.90931	lrata	1
5.59641	0.342308	3.62579	0.565473	3.92	Down	0.0406898	0.261212	CO247624	CO247624	Lectin, galactoside-binding, soluble, 3 binding protein b	Dr.106930	lgals3bpb	3
5.14012	0.387706	3.59111	0.231007	2.93	Down	0.0264808	0.220013	CO247624	CO247624	Lectin, galactoside-binding, soluble, 3 binding protein b	Dr.106930	lgals3bpb	3
9.08254	0.331983	7.74336	0.202882	2.53	Down	0.0262451	0.219141	AW421190	AW421190	Lectin, galactoside-binding, soluble, 3 binding protein b	Dr.106930	lgals3bpb	3
5.45356	0.227047	4.3318	0.128712	2.18	Down	0.0126652	0.169938	CO247624	CO247624	Lectin, galactoside-binding, soluble, 3 binding protein b	Dr.106930	lgals3bpb	3
5.89064	0.205068	4.71694	0.086247	2.26	Down	0.00618741	0.135446	AY421706	AY421706	Lectin, galactoside-binding, soluble, 9 (galectin 9)-like 1	Dr.4573	lgals9l1	15
6.65665	0.156792	5.63598	0.060355	2.03	Down	0.00370922	0.116721	AY421706	AY421706	Lectin, galactoside-binding, soluble, 9 (galectin 9)-like 1	Dr.4573	lgals9l1	15
9.01654	0.106313	10.1237	0.285744	2.15	Up	0.0221323	0.205854	AW343976	AW343976	Leucine rich repeat (in FLII) interacting protein 1a	Dr.20533	lrrfip1a	9
13.2464	0.133466	16.033	0.173875	6.9	Up	0.000220522	0.0705572	NM_001048055	NM_001048055.1	Leukocyte cell-derived chemotaxin 2 like	Dr.103706	lect2l	14
16.7584	0.086563	14.7184	0.599063	4.11	Down	0.0280355	0.223564	XM_001343089	XM_001343089	LOC100006549	-	-	-
6.36235	0.273642	5.27674	0.237651	2.12	Down	0.040126	0.259968	XM_001346117	XM_001346117	LOC100007784	-	-	-
7.67125	0.113946	9.19181	0.244288	2.87	Up	0.0048619	0.125873	BM095239	BM095239	LOC407677	-	-	-
16.9326	0.116379	15.7177	0.39531	2.32	Down	0.0420456	0.264615	XM_001342803	XM_001342803	LOC553371	-	-	-
4.49627	0.247197	6.1997	0.335595	3.26	Up	0.0150142	0.17969	XM_680751	XM_680751	LOC557654	-	-	-
4.85894	0.117547	5.98957	0.311726	2.19	Up	0.0274352	0.221929	XM_688377	XM_688377	LOC565082	-	-	-
9.28964	0.04694	8.14581	0.138815	2.21	Down	0.00145345	0.0912703	XM_690667	XM_690667	LOC567374	-	-	-
5.89502	0.072015	4.71561	0.357234	2.26	Down	0.0317821	0.235428	XM_691021	XM_691021	LOC567721	-	-	-
2.20041	0.272896	3.47513	0.110319	2.42	Up	0.0123436	0.168076	XM_692685	XM_692685	LOC569306	-	-	-
3.84525	0.161437	4.99138	0.289551	2.21	Up	0.0258823	0.217647	XM_682539	XM_682539	LOC572921	-	-	-
6.87946	0.217689	9.01949	0.315933	4.41	Up	0.00506452	0.126994	XR_028904	XR_028904	LOC792364	-	-	-
8.9256	0.149761	10.6848	0.248335	3.39	Up	0.00372922	0.116723	XM_001332906	XM_001332906	LOC795035 hypothetical protein LOC795035	-	-	-
5.96115	0.173364	10.4644	0.306378	22.68	Up	0.000215204	0.0705572	XM_001335408	XM_001335408	LOC795305	-	-	-
7.62614	0.054817	8.87605	0.278713	2.38	Up	0.0116885	0.164446	XR_029239	XR_029239	LOC795541	-	-	-
10.8536	0.112571	12.0282	0.089039	2.26	Up	0.00121434	0.0882976	XM_001334228	XM_001334228	LOC797140	-	-	-
16.5215	0.051923	15.2151	0.380857	2.47	Down	0.0273073	0.221801	XM_001334217	XM_001334217	LOC797351	-	-	-
10.333	0.285774	9.27886	0.212024	2.08	Down	0.0414561	0.263441	XM_001336208	XM_001336208	LOC798774	-	-	-
3.90558	0.13702	5.21023	0.172422	2.47	Up	0.00406837	0.118949	NM_001030283	NM_001030283	Low density lipoprotein receptor	Dr.87513	ldlr	3
12.5206	0.04684	11.0708	0.300922	2.73	Down	0.00890245	0.150567	NM_001002059	Zgc:86661	Lumican	Dr.79279	lum	4
9.77393	0.139898	8.44453	0.232002	2.51	Down	0.00800369	0.146689	BG892130	Zgc:86661	Lumican	Dr.79279	lum	4
6.31161	0.048361	7.33816	0.184514	2.04	Up	0.00576177	0.131668	BC095679	Zgc:112165	lysophosphatidylcholine acyltransferase 2	Dr.14414	lpcat2	7
13.3447	0.064437	11.3172	0.603864	4.08	Down	0.0288707	0.225928	BC114260	BC114260	Lysozyme	Dr.83681	lyz	24
14.218	0.101046	12.2043	0.625979	4.04	Down	0.0336695	0.241537	AF402599	AF402599	Lysozyme	Dr.83681	lyz	24
13.7531	0.072748	11.7595	0.6117	3.98	Down	0.0317833	0.235428	NM_139180	NM_139180	Lysozyme	Dr.83681	lyz	24
11.0666	0.034551	9.07479	0.524474	3.98	Down	0.0192769	0.195958	NM_139180	NM_139180	Lysozyme	Dr.83681	lyz	24
11.4686	0.031988	9.4824	0.568155	3.96	Down	0.025116	0.215353	NM_139180	NM_139180	Lysozyme	Dr.83681	lyz	24
11.4324	0.047497	9.4562	0.563924	3.93	Down	0.025076	0.215247	NM_139180	NM_139180	Lysozyme	Dr.83681	lyz	24
10.9527	0.043387	9.01816	0.521607	3.82	Down	0.0209076	0.201576	NM_139180	NM_139180	Lysozyme	Dr.83681	lyz	24
10.7673	0.041599	8.84208	0.538036	3.8	Down	0.0234249	0.209404	NM_139180	NM_139180	Lysozyme	Dr.83681	lyz	24
13.3484	0.072974	11.4244	0.58568	3.79	Down	0.0310831	0.233214	NM_139180	NM_139180	Lysozyme	Dr.83681	lyz	24
13.0298	0.073151	11.1072	0.576237	3.79	Down	0.0296553	0.228565	NM_139180	NM_139180	Lysozyme	Dr.83681	lyz	24
12.4583	0.087191	10.6235	0.570372	3.57	Down	0.0335426	0.241337	NM_139180	NM_139180	Lysozyme	Dr.83681	lyz	24
11.1084	0.088433	9.44721	0.52429	3.16	Down	0.0353785	0.246805	NM_139180	NM_139180	Lysozyme	Dr.83681	lyz	24
8.57813	0.026038	11.4179	0.154309	7.16	Up	5.42263e-05	0.0705572	NM_001002706	Zgc:92608	Lysozyme g-like 1	Dr.134016	lygl1	14
10.3776	0.079519	9.24811	0.313464	2.19	Down	0.0250606	0.215247	M89643	M89643	M89643	-	-	-
7.25751	0.169745	3.40304	0.888257	14.46	Down	0.0130304	0.171712	AI385039	Zgc:66409	Macrophage expressed 1	Dr.23608	mpeg1	8
8.9353	0.156928	5.35456	0.76911	11.96	Down	0.0103254	0.158418	NM_212737	Zgc:66409	Macrophage expressed 1	Dr.23608	mpeg1	8
5.88189	0.12369	8.43223	0.27008	5.86	Up	0.00101116	0.0855524	BC095229	Zgc:110354	Macrophage expressed 1 homolog (mpeg1.2)	Dr.88891	zgc:110354	8
14.5177	0.160423	16.0491	0.069376	2.89	Up	0.000935432	0.0837929	NM_201325	NM_201325	Major vault protein	Dr.24562	mvp	3
14.13	0.177896	15.5316	0.071794	2.64	Up	0.00186622	0.0966266	NM_201325	NM_201325	Major vault protein	Dr.24562	mvp	3
13.8047	0.123914	15.0389	0.097601	2.35	Up	0.00144047	0.0912703	AI722515	AI722515	Major vault protein	Dr.24562	mvp	3
7.40669	0.049797	8.52522	0.156477	2.17	Up	0.00242769	0.103728	AW184499	AW184499	Major vault protein	Dr.24562	mvp	3
10.0348	0.082596	11.1723	0.16694	2.2	Up	0.00363764	0.116052	AI721923	Zgc:136396	Matrix metallopeptidase 30	Dr.78814	mmp30	18
8.90113	0.139851	10.0329	0.258015	2.19	Up	0.0182053	0.191372	BC093333	Zgc:136396	Matrix metallopeptidase 30	Dr.78814	mmp30	18
8.29037	0.370289	11.7302	0.213217	10.85	Up	0.00129271	0.0897376	NM_201503	NM_201503	Matrix metalloproteinase 13	Dr.81475	mmp13	10
10.8819	0.465929	13.9937	0.249656	8.64	Up	0.00416262	0.119373	NM_201503	NM_201503	Matrix metalloproteinase 13	Dr.81475	mmp13	10
11.1453	0.46742	14.1954	0.241401	8.28	Up	0.004401	0.121627	AW420822	AW420822	Matrix metalloproteinase 13	Dr.81475	mmp13	10
10.3162	0.283273	13.0351	0.25492	6.58	Up	0.00204076	0.0986203	AW305943	AW305943	Matrix metalloproteinase 13	Dr.81475	mmp13	10
10.8896	0.392034	16.3039	0.220696	42.65	Up	0.000273308	0.0705572	NM_213123	NM_213123	Matrix metalloproteinase 9	Dr.76275	mmp9	8
10.8085	0.408182	16.2044	0.236184	42.1	Up	0.000332935	0.0705572	NM_213123	NM_213123	Matrix metalloproteinase 9	Dr.76275	mmp9	8
10.7066	0.398604	16.0816	0.200716	41.5	Up	0.000272522	0.0705572	BC053292	BC053292	Matrix metalloproteinase 9	Dr.76275	mmp9	8
10.8711	0.416297	16.242	0.216386	41.38	Up	0.000332308	0.0705572	BC053292	BC053292	Matrix metalloproteinase 9	Dr.76275	mmp9	8
10.8843	0.415656	16.2363	0.221584	40.84	Up	0.000342132	0.0705572	BC053292	BC053292	Matrix metalloproteinase 9	Dr.76275	mmp9	8
10.2085	0.345313	15.4795	0.239398	38.61	Up	0.000232357	0.0705572	BC053292	BC053292	Matrix metalloproteinase 9	Dr.76275	mmp9	8
10.5441	0.388513	15.8041	0.248148	38.32	Up	0.000336581	0.0705572	BC053292	BC053292	Matrix metalloproteinase 9	Dr.76275	mmp9	8
10.4754	0.385755	15.6966	0.233376	37.3	Up	0.000317648	0.0705572	NM_213123	NM_213123	Matrix metalloproteinase 9	Dr.76275	mmp9	8
10.7537	0.39084	15.9299	0.249364	36.16	Up	0.000366308	0.0705572	BC053292	BC053292	Matrix metalloproteinase 9	Dr.76275	mmp9	8
10.4786	0.348281	15.614	0.225211	35.15	Up	0.000244556	0.0705572	BC053292	BC053292	Matrix metalloproteinase 9	Dr.76275	mmp9	8
8.31793	0.303516	13.4491	0.244252	35.05	Up	0.000191961	0.0705572	BC053292	BC053292	Matrix metalloproteinase 9	Dr.76275	mmp9	8
8.39253	0.359497	13.508	0.229693	34.67	Up	0.000277246	0.0705572	BC053292	BC053292	Matrix metalloproteinase 9	Dr.76275	mmp9	8
9.86327	0.316925	14.8879	0.245373	32.55	Up	0.000232966	0.0705572	BC053292	BC053292	Matrix metalloproteinase 9	Dr.76275	mmp9	8
6.63306	0.251945	11.5308	0.211546	29.81	Up	0.000118549	0.0705572	BC053292	BC053292	Matrix metalloproteinase 9	Dr.76275	mmp9	8
9.95394	0.25349	14.6161	0.248637	25.32	Up	0.000194302	0.0705572	AW174507	AW174507	Matrix metalloproteinase 9	Dr.76275	mmp9	8
4.0225	0.266896	2.47169	0.46136	2.93	Down	0.0436959	0.268257	NM_180971	NM_180971	Melanocortin 2 receptor	Dr.45769	mc2r	16
3.69753	0.042811	1.34369	0.557226	5.11	Down	0.0135667	0.174395	NM_180972	NM_180972	Melanocortin 3 receptor	Dr.45768	mc3r	8
3.79366	0.205738	1.59722	0.598157	4.58	Down	0.0255288	0.216543	U31823	U31823	Melatonin receptor type 1A like	Dr.21033	mtnr1al	14
11.5094	0.046611	13.4388	0.262469	3.81	Up	0.00193362	0.0972766	AW078034	AW078034	Membrane-spanning 4-domains, subfamily A, member 17A.11	Dr.40434	ms4a17a.11	4
9.70802	0.026267	12.8804	0.168052	9.02	Up	4.86471e-05	0.0705572	NM_001004629	NM_001004629	Membrane-spanning 4-domains, subfamily A, member 17A.5	Dr.80825	ms4a17a.5	4
8.18582	0.078363	9.26984	0.13119	2.12	Up	0.0020854	0.0993979	NM_200042	NM_200042	Metallophosphoesterase domain containing 2	Dr.81705	mpped2	25
6.46908	0.211751	8.09089	0.086149	3.08	Up	0.00208476	0.0993979	BC095661	BC095661	Metallothionein 2	Dr.132711	mt2	21
4.11822	0.435486	5.86071	0.440186	3.35	Up	0.0481165	0.28093	CN510720	Zgc:73223	MID1 interacting protein 1b	Dr.78528	mid1ip1b	22
2.73043	0.089647	3.80351	0.154751	2.1	Up	0.00388212	0.117974	BC095227	BC095227	Mitogen-activated protein kinase 15	Dr.85115	mapk15	19
11.2793	0.179743	9.08913	0.137275	4.56	Down	0.000636359	0.0760024	AF349034	AF349034	Myeloid-specific peroxidase	Dr.75725	mpx	10
5.24092	0.211364	4.20646	0.162907	2.05	Down	0.0178954	0.190824	U02478	U02478	Myeloid/lymphoid or mixed-lineage leukemia (trithorax homolog, Drosophila); translocated to, 4	Hs.644024	MLLT4	6
10.2987	0.044557	11.3258	0.080091	2.04	Up	0.000361077	0.0705572	AW233513	Zgc:63504	myoferlin	Dr.76348	myof	12
5.22897	0.126889	4.19982	0.213732	2.04	Down	0.0143712	0.177375	BF158199	Zgc:66156	Myosin, heavy chain 4, skeletal muscle	Dr.120009	myh4	Un
6.94015	0.098968	10.3349	0.275876	10.52	Up	0.000317418	0.0705572	NM_182867	NM_182867	Myxovirus (influenza virus) resistance E	Dr.26920	mxe	9
9.73024	0.047937	8.1316	0.21539	3.03	Down	0.00192664	0.0972213	BG727609	Zgc:172352	Nck-associated protein 1-like	Dr.83105	nckap1l	11
5.17753	0.021158	3.97134	0.244817	2.31	Down	0.00799426	0.146689	CD604658	Zgc:172352	Nck-associated protein 1-like	Dr.83105	nckap1l	11
9.95141	0.215414	6.4743	0.682385	11.14	Down	0.0082843	0.148113	NM_205582	NM_205582	Nephrosin	Dr.79156	npsn	7
10.0016	0.068476	6.96126	0.618449	8.23	Down	0.00812439	0.146907	NM_205756	NM_205756	Nephrosin	Dr.79156	npsn	7
4.21032	0.034011	3.0983	0.191578	2.16	Down	0.00463684	0.124261	NM_205756	NM_205756	Nephrosin	Dr.79156	npsn	7
9.57566	0.07924	7.53619	0.474929	4.11	Down	0.0133092	0.173352	NM_207097	NM_207097	Neuroblastoma, suppression of tumorigenicity 1	Dr.82779	nbl1	22
9.82003	0.076102	8.49635	0.305901	2.5	Down	0.0137051	0.174717	BI878994	BI878994	Neuroblastoma, suppression of tumorigenicity 1	Dr.82779	nbl1	22
7.68509	0.14981	10.6778	0.222732	7.96	Up	0.000368344	0.0705572	BC067702	BC067702	Neutrophil cytosolic factor 1	Dr.2973	ncf1	5
7.75409	0.112253	10.7134	0.230696	7.78	Up	0.000322602	0.0705572	BC067702	BC067702	Neutrophil cytosolic factor 1	Dr.2973	ncf1	5
7.71291	0.14627	10.6641	0.233541	7.73	Up	0.000430737	0.0710103	BC067702	BC067702	Neutrophil cytosolic factor 1	Dr.2973	ncf1	5
8.42408	0.108185	11.3304	0.185033	7.5	Up	0.000171247	0.0705572	BC067702	BC067702	Neutrophil cytosolic factor 1	Dr.2973	ncf1	5
7.03482	0.085037	9.87501	0.14383	7.16	Up	7.02409e-05	0.0705572	BC067702	BC067702	Neutrophil cytosolic factor 1	Dr.2973	ncf1	5
7.042	0.155408	9.84973	0.209413	7	Up	0.000421935	0.0710103	BC067702	BC067702	Neutrophil cytosolic factor 1	Dr.2973	ncf1	5
7.51017	0.131425	10.249	0.186824	6.68	Up	0.000277308	0.0705572	BI879542	BI879542	Neutrophil cytosolic factor 1	Dr.2973	ncf1	5
7.41738	0.129917	10.1167	0.218777	6.49	Up	0.000446894	0.0714157	BC067702	BC067702	Neutrophil cytosolic factor 1	Dr.2973	ncf1	5
7.20558	0.155478	9.89035	0.249379	6.43	Up	0.000796641	0.0807761	BC067702	BC067702	Neutrophil cytosolic factor 1	Dr.2973	ncf1	5
7.53569	0.13166	10.1623	0.193385	6.18	Up	0.000358422	0.0705572	BC067702	BC067702	Neutrophil cytosolic factor 1	Dr.2973	ncf1	5
6.6296	0.158051	9.04709	0.198383	5.34	Up	0.000676678	0.0765905	BC067702	BC067702	Neutrophil cytosolic factor 1	Dr.2973	ncf1	5
7.25077	0.080704	9.56882	0.224423	4.99	Up	0.000627363	0.0760024	BC067702	BC067702	Neutrophil cytosolic factor 1	Dr.2973	ncf1	5
3.47938	0.2453	5.15185	0.212796	3.19	Up	0.0067434	0.138352	AY972158	AY972158	Neutrophil cytosolic factor 1	Dr.2973	ncf1	5
4.17783	0.096936	5.46535	0.238648	2.44	Up	0.0074988	0.143751	AY972158	AY972158	Neutrophil cytosolic factor 1	Dr.2973	ncf1	5
5.45691	0.206889	7.48178	0.117906	4.07	Up	0.00104901	0.0863131	CK237193	Zgc:158405	Neutrophil cytosolic factor 2	Dr.66415	ncf2	7
5.92851	0.104663	8.51732	0.433832	6.02	Up	0.00439223	0.121627	BC092821	Zgc:110243	Nicotinamide nucleotide adenylyltransferase 1	Dr.83299	nmnat1	23
4.94438	0.093286	8.07495	0.439421	8.76	Up	0.00222892	0.101174	DT068386	DT068386	Novel protein similar to mouse immunoresponsive gene 1 (Irg1)	Dr.41215	DKEY-57A22.9	9
10.2575	0.047985	11.3737	0.134428	2.17	Up	0.00144373	0.0912703	BC093252	BC093252	Novel protein similar to vertebrate transmembrane 4 L six family member 4 (TM4SF4)	Dr.85476	CH211-137I24.10	5
11.4372	0.103022	12.9234	0.168224	2.8	Up	0.00166187	0.0940501	NM_001001840	NM_001001840	Nuclear factor of kappa light polypeptide gene enhancer in B-cells 2, p49/p100	Dr.117553	nfkb2	13
10.3355	0.134055	11.8119	0.176921	2.78	Up	0.00265316	0.104621	NM_001001840	NM_001001840	Nuclear factor of kappa light polypeptide gene enhancer in B-cells 2, p49/p100	Dr.117553	nfkb2	13
7.82969	0.126029	9.0308	0.224356	2.3	Up	0.00953565	0.154048	BM102747	BM102747	Nuclear factor of kappa light polypeptide gene enhancer in B-cells 2, p49/p100	Dr.117553	nfkb2	13
10.8211	0.116482	13.7254	0.311413	7.49	Up	0.0009463	0.0845934	AW018686	AW018686	Nuclear factor of kappa light polypeptide gene enhancer in B-cells inhibitor, alpha a	Dr.79912	nfkbiaa	20
13.0859	0.088497	14.9729	0.191843	3.7	Up	0.000868904	0.0821067	AW232004	AW232004	Nuclear factor of kappa light polypeptide gene enhancer in B-cells inhibitor, alpha b	Dr.77409	nfkbiab	17
12.6664	0.083905	14.5408	0.194939	3.67	Up	0.00090723	0.0831591	NM_199629	NM_199629	Nuclear factor of kappa light polypeptide gene enhancer in B-cells inhibitor, alpha b	Dr.77409	nfkbiab	17
10.7514	0.055705	11.9319	0.249213	2.27	Up	0.00986196	0.155549	BC050175	BC050175	Nuclear factor of kappa light polypeptide gene enhancer in B-cells inhibitor, alpha b	Dr.77409	nfkbiab	17
6.09104	0.077962	7.80538	0.196278	3.28	Up	0.00125251	0.0893761	NM_001080089	Zgc:158276	Nuclear factor of kappa light polypeptide gene enhancer in B-cells inhibitor, epsilon homolog	Dr.121145	nfkbie	Un
5.19056	0.113607	6.35158	0.138267	2.24	Up	0.00291009	0.108099	BE201192	BE201192	Nuclear factor of kappa light polypeptide gene enhancer in B-cells inhibitor, zeta	Dr.82051	nfkbiz	1
10.4259	0.151089	12.0124	0.266942	3	Up	0.00664129	0.137737	BI892036	BI892036	Nuclear receptor subfamily 0, group B, member 2a	Dr.13394	nr0b2a	16
3.00164	0.127052	4.33376	0.4076	2.52	Up	0.0355214	0.247255	NM_205729	NM_205729	Nuclear receptor subfamily 1, group d, member 1	Dr.85991	nr1d1	3
10.5229	0.121643	8.60082	0.520022	3.79	Down	0.0227796	0.208095	NM_213260	Zgc:85900	Olfactomedin 2 like	Dr.85843	zgc:85900	1
4.96673	0.181607	6.67129	0.17606	3.26	Up	0.00252675	0.104252	NM_001003583	NM_001003583	Opticin	Dr.3019	optc	11
5.46418	0.117837	7.04821	0.17972	3	Up	0.00180551	0.0958424	AI545421	AI545421	Opticin	Dr.3019	optc	11
9.79836	0.165837	8.75292	0.143162	2.06	Down	0.00882775	0.150567	NM_200186	Zgc:56005	Oxidative stress-induced growth inhibitor 1	Dr.107323	osgin1	6
8.97867	0.193367	10.3417	0.131552	2.57	Up	0.00431804	0.121013	NM_213339	NM_213339	Palmitoyl-protein thioesterase 1 (ceroid-lipofuscinosis, neuronal 1, infantile)	Dr.80819	ppt1	19
7.84945	0.160312	6.77634	0.102781	2.1	Down	0.00488014	0.125873	AK024498	AK024498	PDZ and LIM domain 2 (mystique)	Hs.632034	PDLIM2	8
7.84706	0.161243	6.77525	0.081407	2.1	Down	0.00404345	0.118949	AK024498	AK024498	PDZ and LIM domain 2 (mystique)	Hs.632034	PDLIM2	8
8.48283	0.046275	9.66667	0.095242	2.27	Up	0.000364383	0.0705572	NM_200840	NM_200840	PDZ and LIM domain 7	Dr.121170	pdlim7	Un
6.949	0.251102	10.485	0.187137	11.6	Up	0.000350617	0.0705572	DQ447203	DQ447203	Peptidoglycan recognition protein 5	Dr.87374	pglyrp5	18
5.54951	0.170481	6.64411	0.301117	2.14	Up	0.034075	0.242948	AF137533	AF137533	Peptidylprolyl isomerase E (cyclophilin E)	Dr.79339	ppie	17
6.28924	0.127474	7.96667	0.46402	3.2	Up	0.0252176	0.215617	BC096807	Zgc:110411	Perilipin 2	Dr.77358	plin2	15
5.73711	0.154176	4.48405	0.207138	2.38	Down	0.0083228	0.148438	BC091688	BC091688	Periplakin	Dr.76314	ppl	3
13.8897	0.029703	12.6845	0.223377	2.31	Down	0.00589183	0.132823	BI890287	BI890287	Periplakin	Dr.76314	ppl	3
6.15175	0.238262	8.61639	0.126064	5.52	Up	0.000794105	0.0807761	NM_001007419	Zgc:101553	peroxisomal acyl-CoA thioesterase 2b like 3	Dr.37073	zgc:101553	25
10.0647	0.399225	8.18821	0.391201	3.67	Down	0.0283787	0.224509	NM_213247	Zgc:77651	Peroxisomal acyl-CoA thioesterase-like	Dr.29076	zgc:77651	4
9.24819	0.183166	8.05737	0.328331	2.28	Down	0.0339438	0.242472	NM_200871	NM_200871	Phosphodiesterase 6C, cGMP-specific, cone, alpha prime	Dr.117127	pde6c	12
8.84061	0.158166	7.82144	0.278676	2.03	Down	0.0335158	0.241337	BG306392	BG306392	Phosphodiesterase 6C, cGMP-specific, cone, alpha prime	Dr.117127	pde6c	12
9.54565	0.055233	10.641	0.195424	2.14	Up	0.00571623	0.131093	AI979424	Zgc:114201	Placenta-specific 8-like	Dr.33256	plac8	10
10.4618	0.078014	9.37921	0.120089	2.12	Down	0.00164109	0.0937218	BI881145	Zgc:136656	plakophilin 3	Dr.93281	pkp3	25
11.3798	0.221856	12.384	0.03904	2.01	Up	0.0111786	0.162623	NM_213189	Zgc:77563	Platelet-activating factor acetylhydrolase	Dr.81839	plag2g7	20
12.1963	0.010147	11.1077	0.195007	2.13	Down	0.0050742	0.127081	NM_200314	NM_200314	Platelet-derived growth factor receptor-like	Dr.78312	pdgfrl	14
6.69151	0.057021	8.56271	0.228952	3.66	Up	0.00136846	0.0906161	NM_200841	NM_200841	Pleckstrin	Dr.29086	plek	13
6.0683	0.309202	7.24555	0.095625	2.26	Up	0.0220152	0.205371	BG728481	BG728481	Pleckstrin 2	Dr.83149	plek2	13
11.5183	0.06121	12.7098	0.145736	2.28	Up	0.00165915	0.0940501	BM071184	BM071184	Pleckstrin homology domain containing, family F (with FYVE domain) member 1	Dr.80998	plekhf1	7
10.9815	0.120991	12.0601	0.18475	2.11	Up	0.00813516	0.146907	NM_200340	NM_200340	Pleckstrin homology domain containing, family F (with FYVE domain) member 1	Dr.80998	plekhf1	7
13.3842	0.302756	14.5092	0.075503	2.18	Up	0.022646	0.20748	CN022313	Zgc:110459	Pleckstrin homology-like domain, family A, member	Dr.78179	phlda2	25
10.4254	0.348902	11.4658	0.08942	2.06	Up	0.0446266	0.270946	NM_001020596	Zgc:110459	Pleckstrin homology-like domain, family A, member	Dr.78179	phlda2	25
8.12741	0.108968	9.17935	0.135232	2.07	Up	0.00375011	0.116915	BC108008	Zgc:123271	potassium channel, subfamily K, member 5	Dr.86649	kcnk5	17
9.45436	0.15601	10.7308	0.111949	2.42	Up	0.00265887	0.104621	NM_153656	NM_153656	Prostaglandin-endoperoxide synthase 1	Dr.18294	ptgs1	5
10.6428	0.159879	11.8824	0.265873	2.36	Up	0.0161863	0.185481	AW077995	AW077995	Prostaglandin-endoperoxide synthase 2a	Dr.113864	ptgs2a	2
10.5485	0.120401	11.726	0.258791	2.26	Up	0.01455	0.177899	NM_153657	NM_153657	Prostaglandin-endoperoxide synthase 2a	Dr.113864	ptgs2a	2
7.2904	0.074938	8.39498	0.368324	2.15	Up	0.0424437	0.265362	BC090827	Zgc:101788	Prostasin-like	Dr.109950	zgc:101788	6
9.43714	0.240751	10.548	0.077655	2.16	Up	0.01177	0.164826	AF354751	AF354751	Proteasome (prosome, macropain) subunit, alpha type, 6b	Dr.82172	psma6b	15
2.74972	0.213318	5.04945	0.534505	4.92	Up	0.0161832	0.185481	AF155577	AF155577	Proteasome (prosome, macropain) subunit, beta type, 10	Dr.150271	psmb10	19
5.79672	0.155444	7.15499	0.373821	2.56	Up	0.0284365	0.224673	AF155577	AF155577	Proteasome (prosome, macropain) subunit, beta type, 10	Dr.150271	psmb10	19
6.09015	0.197283	7.16796	0.197037	2.11	Up	0.0180622	0.191084	AF155579	AF155579	Proteasome (prosome, macropain) subunit, beta type, 9a	Dr.76004	psmb9a	19
9.17454	0.052952	10.9055	0.111446	3.32	Up	0.000149782	0.0705572	AF195052	AF195052	Proteasome activator subunit 1	Dr.81309	psme1	24
9.42313	0.094642	10.987	0.046	2.96	Up	0.00011937	0.0705572	NM_131375	NM_131375	Proteasome activator subunit 1	Dr.81309	psme1	24
7.99125	0.065833	10.5441	0.194932	5.87	Up	0.00024255	0.0705572	AF195051	AF195051	Proteasome activator subunit 2	Dr.76266	psme2	12
9.50527	0.129583	11.7096	0.1516	4.61	Up	0.000381007	0.0705572	NM_131374	NM_131374	Proteasome activator subunit 2	Dr.76266	psme2	12
8.41366	0.121835	9.84495	0.148122	2.7	Up	0.00172296	0.0943163	NM_001002543	Zgc:92791	Proteasome subunit, beta type, 7-like	Dr.85452	zgc:92791	22
5.74328	0.087579	7.36023	0.176438	3.07	Up	0.0012002	0.0882976	BQ263000	Zgc:152984	protein LAP2	Dr.76449	zgc:152984	10
9.65178	0.101376	8.4437	0.231225	2.31	Down	0.00874336	0.150049	BC092987	BC092987	Protein phosphatase 1, regulatory (inhibitor) subunit 14A	Dr.14203	ppp1r14a	5
9.22869	0.068113	11.2183	0.494727	3.97	Up	0.0163448	0.186106	NM_205643	Zgc:77825	Purine nucleoside phosphorylase 4b	Dr.80068	pnp4b	16
9.27926	0.113942	11.1793	0.489563	3.73	Up	0.0194357	0.196319	NM_205643	Zgc:77825	Purine nucleoside phosphorylase 4b	Dr.80068	pnp4b	16
8.60721	0.104214	10.3712	0.509707	3.4	Up	0.0275127	0.222064	AW019817	Zgc:77825	Purine nucleoside phosphorylase 4b	Dr.80068	pnp4b	16
7.02333	0.29896	10.3422	0.244631	9.98	Up	0.00100841	0.0855524	NM_200996	NM_200996	Pyruvate dehydrogenase kinase, isoenzyme 2	Dr.151875	pdk2	19
9.06113	0.024412	10.2611	0.097341	2.3	Up	0.000280347	0.0705572	BG307536	BG307536	Ras homolog gene family, member Gb	Dr.9665	rhogb	21
8.9141	0.061328	9.96411	0.20539	2.07	Up	0.00805233	0.146904	NM_199798	NM_199798	Ras-related associated with diabetes	Dr.80392	rrad	7
6.46666	0.027898	8.76472	0.269646	4.92	Up	0.00106139	0.0863131	NM_194411	NM_194411	Receptor-interacting serine-threonine kinase 2	Dr.150902	ripk2	2
6.4777	0.078762	8.73443	0.272729	4.78	Up	0.00135599	0.0906161	NM_194411	NM_194411	Receptor-interacting serine-threonine kinase 2	Dr.150902	ripk2	2
7.35247	0.070981	9.57419	0.24246	4.66	Up	0.00092222	0.0836356	NM_194411	NM_194411	Receptor-interacting serine-threonine kinase 2	Dr.150902	ripk2	2
6.6917	0.005173	8.91307	0.268673	4.66	Up	0.00116859	0.0874112	NM_194411	NM_194411	Receptor-interacting serine-threonine kinase 2	Dr.150902	ripk2	2
6.36886	0.026387	8.32761	0.191842	3.89	Up	0.000537653	0.0728848	NM_194411	NM_194411	Receptor-interacting serine-threonine kinase 2	Dr.150902	ripk2	2
6.25483	0.07366	8.17386	0.225583	3.78	Up	0.00127065	0.0893761	NM_194411	NM_194411	Receptor-interacting serine-threonine kinase 2	Dr.150902	ripk2	2
5.48645	0.059639	7.36995	0.134493	3.69	Up	0.000214556	0.0705572	NM_194411	NM_194411	Receptor-interacting serine-threonine kinase 2	Dr.150902	ripk2	2
6.43147	0.00657	8.28112	0.184259	3.6	Up	0.000555103	0.0728848	NM_194411	NM_194411	Receptor-interacting serine-threonine kinase 2	Dr.150902	ripk2	2
4.74509	0.056848	6.52655	0.200159	3.44	Up	0.00102195	0.0859206	NM_194411	NM_194411	Receptor-interacting serine-threonine kinase 2	Dr.150902	ripk2	2
6.42142	0.129834	8.09072	0.191482	3.18	Up	0.00195626	0.0974857	NM_194411	NM_194411	Receptor-interacting serine-threonine kinase 2	Dr.150902	ripk2	2
5.89568	0.063959	7.39809	0.135508	2.83	Up	0.000556286	0.0728848	NM_194411	NM_194411	Receptor-interacting serine-threonine kinase 2	Dr.150902	ripk2	2
6.23684	0.034563	7.7201	0.122827	2.8	Up	0.000312977	0.0705572	BG728701	BG728701	Receptor-interacting serine-threonine kinase 2	Dr.150902	ripk2	2
6.31304	0.063383	7.56295	0.146566	2.38	Up	0.00143831	0.0912703	NM_194411	NM_194411	Receptor-interacting serine-threonine kinase 2	Dr.150902	ripk2	2
6.22019	0.06824	7.46551	0.113129	2.37	Up	0.000706254	0.0773402	NM_194411	NM_194411	Receptor-interacting serine-threonine kinase 2	Dr.150902	ripk2	2
4.50975	0.051564	3.4542	0.167517	2.08	Down	0.00383014	0.117881	NM_200830	Zgc:73189	Regulator of G-protein signaling 9	Dr.86092	rgs9	12
12.883	0.059337	14.2252	0.261491	2.54	Up	0.00746071	0.14346	NM_199274	NM_199274	Regulator of G-protein signalling 4	Dr.75538	rgs4	6
12.7897	0.060594	14.131	0.248126	2.53	Up	0.00629065	0.136108	NM_199274	NM_199274	Regulator of G-protein signalling 4	Dr.75538	rgs4	6
12.375	0.066839	13.5405	0.296697	2.24	Up	0.0185829	0.192987	AW279775	AW279775	Regulator of G-protein signalling 4	Dr.75538	rgs4	6
5.2488	0.12652	6.84535	0.110514	3.02	Up	0.000684154	0.0770046	DN901768	Zgc:112320	Retinal cone rhodopsin-sensitive cGMP 3',5'-cyclic phosphodiesterase subunit gamma	Dr.11289	zgc:112320	3
5.03827	0.148282	6.41437	0.070323	2.6	Up	0.0011067	0.0866023	CN500456	Zgc:112320	Retinal cone rhodopsin-sensitive cGMP 3',5'-cyclic phosphodiesterase subunit gamma	Dr.11289	zgc:112320	3
5.65904	0.221122	3.52254	0.079882	4.4	Down	0.0008131	0.0815113	NM_130920	NM_130920	Retinol binding protein 4, plasma	Dr.1400	rbp4	12
16.2275	0.228095	14.7371	0.399116	2.81	Down	0.0316077	0.234927	AJ236884	AJ236884	Retinol binding protein 4, plasma	Dr.1400	rbp4	12
5.86818	0.154206	4.38284	0.268144	2.8	Down	0.00863624	0.149938	AW232202	AW232202	Retinol binding protein 4, plasma	Dr.1400	rbp4	12
16.3852	0.229599	14.9712	0.39556	2.66	Down	0.0365168	0.249851	NM_130920	NM_130920	Retinol binding protein 4, plasma	Dr.1400	rbp4	12
8.73241	0.275389	7.38201	0.169862	2.55	Down	0.0139909	0.17607	NM_198069	NM_198069	Retinol dehydrogenase 1	Dr.82565	rdh1	9
10.0106	0.099022	8.94961	0.215013	2.09	Down	0.0109728	0.161487	BI672318	BI672318	Retinol dehydrogenase 1, like	Dr.77202	rdh1l	9
4.13352	0.445558	5.42006	0.115388	2.44	Up	0.0490485	0.283216	NM_001045060	NM_001045060	Rho-class glutathione S-transferase	Dr.105075	gstr1	19
11.6189	0.084935	10.6184	0.187868	2	Down	0.00832429	0.148438	AL715252	AL715252	Ribonucleotide reductase M2 polypeptide	Dr.75098	rrm2	20
9.63189	0.168362	11.5889	0.455736	3.88	Up	0.0157594	0.184025	AF047413	AF047413	Sb:cb26	Dr.77174	sb:cb26	1
11.7916	0.159585	13.6421	0.389615	3.61	Up	0.0117346	0.164618	BI878414	BI878414	Sb:cb26	Dr.77174	sb:cb26	1
12.6274	0.068278	14.3644	0.239657	3.33	Up	0.00222712	0.101174	AW116558	AW116558	Sb:cb26	Dr.77174	sb:cb26	1
8.82425	0.08191	9.98413	0.023768	2.23	Up	0.000169264	0.0705572	AI544565	AI544565	Sb:cb474	Dr.77270	sb:cb474	19
12.5703	0.145563	11.2366	0.316287	2.52	Down	0.0186095	0.193072	NM_001005304	NM_001005304	Sciellin	Dr.47187	scel	9
8.64159	0.23048	7.43162	0.270733	2.31	Down	0.0272008	0.221505	BC096960	BC096960	Sciellin	Dr.47187	scel	9
13.0633	0.121208	11.861	0.3012	2.3	Down	0.0207789	0.201172	BE605502	BE605502	Sciellin	Dr.47187	scel	9
12.0314	0.065155	10.4198	0.421804	3.06	Down	0.0195044	0.196407	NM_178131	NM_178131	Scinderin like a	Dr.140308	scinla	6
12.6052	0.063601	11.0448	0.4292	2.95	Down	0.0228295	0.208278	AF175294	AF175294	Scinderin like a	Dr.140308	scinla	6
4.86413	0.028935	6.55859	0.347171	3.24	Up	0.00825607	0.147789	CV485164	CV485164	SEC61, beta subunit	Dr.256	sec61b	6
8.3703	0.161169	9.85188	0.253829	2.79	Up	0.00788672	0.146073	BC125863	BC125863	Serine/threonine kinase 35	Dr.76552	stk35	23
8.68481	0.170812	10.1273	0.253719	2.72	Up	0.00919811	0.152721	BI876180	BI876180	Serine/threonine kinase 35	Dr.76552	stk35	23
10.0193	0.190274	11.4444	0.265967	2.69	Up	0.0120826	0.166957	BI671019	BI671019	Serine/threonine kinase 35	Dr.76552	stk35	23
5.52284	0.040922	4.12542	0.217223	2.63	Down	0.00320314	0.110946	NM_001005972	NM_001005972	Serpin peptidase inhibitor, clade A (alpha-1 antiproteinase, antitrypsin), member 7	Dr.46572	serpina7	5
6.37435	0.050992	5.28335	0.107733	2.13	Down	0.000790765	0.080741	NM_001005972	NM_001005972	Serpin peptidase inhibitor, clade A (alpha-1 antiproteinase, antitrypsin), member 7	Dr.46572	serpina7	5
7.31633	0.015967	6.087	0.196694	2.34	Down	0.00338212	0.113349	AW018965	Zgc:174259	Serpin peptidase inhibitor, clade A (alpha-1 antiproteinase, antitrypsin), member 9 homolog	Dr.22139	serpina9	5
6.66552	0.178689	8.73859	0.050241	4.21	Up	0.000365857	0.0705572	NM_001009892	NM_001009892	Serpin peptidase inhibitor, clade B (ovalbumin), member 1, like 1	Dr.82062	serpinb1l1	Un
1.83395	0.485987	7.55331	0.901462	52.69	Up	0.00504192	0.126871	BI883516	Zgc:103580	Serum amyloid A1	Dr.13131	saa1	7
1.01178	0.062288	6.69366	0.49211	51.34	Up	0.000331502	0.0705572	NM_001005599	Zgc:103580	Serum amyloid A1	Dr.13131	saa1	7
1.1539	0.080242	5.57017	0.567847	21.35	Up	0.00153008	0.0917484	NM_001005599	Zgc:103580	Serum amyloid A1	Dr.13131	saa1	7
12.5364	0.18112	13.5637	0.104219	2.04	Up	0.00794941	0.146413	NM_199212	NM_199212	Serum/glucocorticoid regulated kinase 1	Dr.78523	sgk1	23
10.3545	0.160303	12.212	0.213418	3.62	Up	0.00224047	0.101225	AI544889	Zgc:154065	Serum/glucocorticoid regulated kinase 2b	Dr.74230	sgk1	16
12.7193	0.130117	13.8944	0.043321	2.26	Up	0.00101872	0.0858137	BC096876	BC096876	SET domain containing 4	Dr.80536	setd4	1
5.25948	0.063518	2.38038	0.228448	7.36	Down	0.000263976	0.0705572	AI545999	AI545999	Sex hormone binding globulin	Dr.32788	shbg	12
8.37588	0.141763	6.5023	0.222235	3.66	Down	0.00207017	0.0992118	AW019651	AW019651	Sex hormone binding globulin	Dr.32788	shbg	12
11.0733	0.064809	12.6945	0.142279	3.08	Up	0.000488283	0.0718966	AW343797	Zgc:113078	SH3 domain containing 19	Dr.41750	zgc:113078	1
10.255	0.096585	12.0381	0.131088	3.44	Up	0.000395054	0.0705572	AW826598	AW826598	Si:busm1-57f23.1	Dr.81717	si:busm1-57f23.1	10
10.0047	0.085614	11.701	0.11598	3.24	Up	0.000298415	0.0705572	NM_001004512	NM_001004512	Si:busm1-57f23.1	Dr.81717	si:busm1-57f23.1	10
8.69779	0.132693	10.1679	0.208611	2.77	Up	0.00401299	0.118949	BC076063	BC076063	Si:busm1-6a2.1	Dr.77515	si:busm1-6a2.1	11
9.05475	0.056327	8.03609	0.2407	2.03	Down	0.0146034	0.178231	AI331578	AI331578	Si:ch211-106n13.3	Dr.76318	si:ch211-106n13.3	2
7.93954	0.2721	9.55954	0.241383	3.07	Up	0.011214	0.162846	AW171209	AW171209	Si:ch211-135f11.1	Dr.35445	si:ch211-135f11.1	5
7.69852	0.07191	10.2766	0.398832	5.97	Up	0.00313014	0.11004	EG567536	EG567536	Si:ch211-138a11.1	Dr.119909	si:ch211-138a11.1	7
2.89785	0.343422	6.69254	0.437958	13.88	Up	0.00241885	0.103728	BM157226	BM157226	Si:ch211-149p10.2	Dr.74671	si:ch211-149p10.2	16
2.89674	0.175953	6.5574	0.399595	12.65	Up	0.00110717	0.0866023	BM157226	BM157226	Si:ch211-149p10.2	Dr.74671	si:ch211-149p10.2	16
2.92974	0.118056	6.48581	0.510573	11.76	Up	0.0024623	0.103728	BM157226	BM157226	Si:ch211-149p10.2	Dr.74671	si:ch211-149p10.2	16
2.53277	0.660654	6.08551	0.358325	11.74	Up	0.00912369	0.152362	BM157226	BM157226	Si:ch211-149p10.2	Dr.74671	si:ch211-149p10.2	16
1.60126	0.247887	5.13364	0.336399	11.57	Up	0.00107292	0.0863131	BM157226	BM157226	Si:ch211-149p10.2	Dr.74671	si:ch211-149p10.2	16
3.62805	0.196896	7.09507	0.420994	11.06	Up	0.00172556	0.0943163	BM157226	BM157226	Si:ch211-149p10.2	Dr.74671	si:ch211-149p10.2	16
1.26384	0.238348	4.40128	0.326364	8.8	Up	0.00148377	0.0912703	BM157226	BM157226	Si:ch211-149p10.2	Dr.74671	si:ch211-149p10.2	16
4.14658	0.290332	7.04719	0.395301	7.47	Up	0.00409326	0.118949	BM157226	BM157226	Si:ch211-149p10.2	Dr.74671	si:ch211-149p10.2	16
4.46625	0.105982	7.04338	0.372491	5.97	Up	0.00264835	0.104621	BM157226	BM157226	Si:ch211-149p10.2	Dr.74671	si:ch211-149p10.2	16
12.9127	0.157325	14.3609	0.125379	2.73	Up	0.00197325	0.0980569	CO801543	CO801543	Si:ch211-154o6.6	Dr.73909	si:ch211-154o6.6	16
12.751	0.151648	14.1883	0.123009	2.71	Up	0.00181493	0.095873	CO801543	CO801543	Si:ch211-154o6.6	Dr.73909	si:ch211-154o6.6	16
12.6945	0.116774	14.0987	0.158864	2.65	Up	0.00205438	0.0989595	BM036395	BM036395	Si:ch211-154o6.6	Dr.73909	si:ch211-154o6.6	16
13.8304	0.122789	15.2346	0.120527	2.65	Up	0.00122694	0.088686	CO801543	CO801543	Si:ch211-154o6.6	Dr.73909	si:ch211-154o6.6	16
13.7917	0.13911	15.1773	0.123044	2.61	Up	0.00172457	0.0943163	CO801543	CO801543	Si:ch211-154o6.6	Dr.73909	si:ch211-154o6.6	16
13.8485	0.159357	15.219	0.115484	2.59	Up	0.00223509	0.101225	CO801543	CO801543	Si:ch211-154o6.6	Dr.73909	si:ch211-154o6.6	16
6.92196	0.025548	5.79899	0.295763	2.18	Down	0.0193896	0.196319	BI428551	BI428551	Si:ch211-198b3.2	Dr.42900	si:ch211-198b3.2	20
5.35797	0.219676	6.5825	0.099742	2.34	Up	0.00710268	0.140609	NM_001030190	NM_001030190	Si:ch211-200p13.4	Dr.94166	si:ch211-200p13.4	20
1.36833	0.085617	4.91266	0.662291	11.67	Up	0.00605661	0.134037	BI705018	BI705018	Si:ch211-217k17.11	Dr.104595	si:ch211-217k17.11	1
4.27124	0.193718	5.81875	0.239506	2.92	Up	0.00736607	0.142625	BC103482	BC103482	Si:ch211-219a4.3	Dr.88899	si:ch211-219a4.3	9
13.3697	0.08826	9.79672	1.22936	11.9	Down	0.0441675	0.269413	BI673470	BI673470	Si:ch211-237l4.2	Dr.48022	si:ch211-237l4.2	10
8.94962	0.133327	10.9432	0.333035	3.98	Up	0.00513238	0.127157	AW175446	AW175446	Si:ch211-239j19.3	Dr.119093	si:ch211-239j19.3	18
3.71804	0.135809	6.8288	0.545112	8.64	Up	0.0051994	0.127897	BF718133	BF718133	Si:ch211-244b2.3	Dr.80060	si:ch211-244b2.3	4
4.36302	0.10074	6.87115	0.522586	5.69	Up	0.0092213	0.152768	AW173887	AW173887	Si:ch211-244b2.3	Dr.80060	si:ch211-244b2.3	4
1.37242	0.075685	3.69967	0.264801	5.02	Up	0.00107441	0.0863131	CK236614	CK236614	Si:ch211-260g14.8	Dr.119576	si:ch211-260g14.8	20
1.61542	0.361679	3.90489	0.018717	4.89	Up	0.00320365	0.110946	CK236614	CK236614	Si:ch211-260g14.8	Dr.119576	si:ch211-260g14.8	20
11.0455	0.185113	9.57386	0.206475	2.77	Down	0.00605879	0.134037	AI477220	AI477220	Si:ch211-93f2.1	Dr.51915	si:ch211-93f2.1	20
11.8198	0.147362	10.6049	0.302335	2.32	Down	0.0225134	0.207262	BC090538	BC090538	Si:ch211-93f2.1	Dr.51915	si:ch211-93f2.1	20
5.55884	0.159156	4.13444	0.390357	2.68	Down	0.0278135	0.222848	BM095607	BM095607	Si:ch73-189n23.1	Dr.62670	si:ch73-189n23.1	22
11.2625	0.044548	9.33552	0.465889	3.8	Down	0.014643	0.178473	AI942951	AI942951	Si:dkey-117n7.4	Dr.106214	si:dkey-117n7.4	4
10.3156	0.038167	8.09505	0.499593	4.66	Down	0.0114055	0.162984	AI957801	AI957801	Si:dkey-117n7.5	Dr.22027	si:dkey-117n7.5	4
9.89835	0.080461	7.67825	0.427898	4.66	Down	0.00698734	0.139739	BI840506	BI840506	Si:dkey-117n7.5	Dr.22027	si:dkey-117n7.5	4
12.6454	0.059926	13.9103	0.103191	2.4	Up	0.000448355	0.0714157	BI673617	BI673617	Si:dkey-15j16.2	Dr.106771	si:dkey-15j16.2	20
9.50367	0.346333	11.9118	0.265906	5.31	Up	0.00527516	0.128714	BI878775	BI878775	Si:dkey-201c13.3	Dr.79877	si:dkey-201c13.3	5
4.72399	0.082335	6.41212	0.08944	3.22	Up	0.000155929	0.0705572	BI428485	BI428485	Si:dkey-217m5.1	Dr.81543	si:dkey-217m5.1	20
5.46337	0.122145	4.32915	0.255426	2.19	Down	0.0160497	0.185055	BC114297	BC114297	Si:dkey-22l11.1	Dr.89559	si:dkey-22l11.1	4
8.7479	0.516677	11.1146	0.129632	5.16	Up	0.0113085	0.162984	NM_001025555	NM_001025555	Si:dkey-25e12.3	Dr.42888	si:dkey-25e12.3	20
8.62218	0.246046	10.08	0.160325	2.75	Up	0.00768291	0.144684	AW778298	AW778298	Si:dkey-42i9.6	Dr.107461	si:dkey-42i9.6	22
11.537	0.102747	12.7617	0.101252	2.34	Up	0.00105534	0.0863131	AW778298	AW778298	Si:dkey-42i9.6	Dr.107461	si:dkey-42i9.6	22
7.03366	0.159386	8.47024	0.190269	2.71	Up	0.00442845	0.121992	AW343191	AW343191	Si:dkey-90m5.4	Dr.75680	si:dkey-90m5.4	20
14.4429	0.143369	13.422	0.319232	2.03	Down	0.0433692	0.267376	CA975419	CA975419	Si:dkeyp-113d7.4	Dr.76499	si:dkeyp-113d7.4	19
9.74409	0.042832	11.5285	0.028719	3.44	Up	4.16171e-06	0.0705572	BC055392	BC055392	Si:dkeyp-20g2.4	Dr.82396	si:dkeyp-20g2.4	5
9.9902	0.044355	11.4878	0.063374	2.82	Up	4.19609e-05	0.0705572	BC055392	BC055392	Si:dkeyp-20g2.4	Dr.82396	si:dkeyp-20g2.4	5
2.72894	0.138981	5.76404	0.319195	8.2	Up	0.000953469	0.0846317	LOLO1657	LOLO1657	Si:dkeyp-59a8.1	-	-	-
6.70476	0.16631	8.26326	0.056385	2.95	Up	0.000890458	0.0822884	AW232238	AW232238	Si:dkeyp-59a8.1	Dr.22573	si:dkeyp-59a8.1	20
1.21683	0.073021	6.22697	0.049584	32.23	Up	5.76753e-07	0.0252635	LOLO1669	LOLO1669	Si:dkeyp-59a8.3	-	-	-
1.41746	0.07321	5.22118	0.13593	13.96	Up	1.61086e-05	0.0705572	LOLO1670	LOLO1670	Si:dkeyp-59a8.3	-	-	-
4.22758	0.208222	5.94101	0.10263	3.28	Up	0.00179612	0.0955961	LOLO1671	LOLO1671	Si:dkeyp-59a8.3	-	-	-
8.24231	0.285558	6.60907	0.388138	3.1	Down	0.0275452	0.222064	BC056738	BC056738	Si:dkeyp-89c11.1	Dr.114710	si:dkeyp-89c11.1	4
4.45301	0.17032	6.93241	0.504518	5.58	Up	0.00961663	0.154048	BM181859	BM181859	Si:rp71-1g18.7	Dr.113977	si:rp71-1g18.7	2
5.76584	0.366372	7.04043	0.177714	2.42	Up	0.0351809	0.246259	EH440630	EH440630	Si:rp71-4m17.1	Dr.30413	si:rp71-4m17.1	20
12.0037	0.252802	13.0534	0.100322	2.07	Up	0.0181516	0.191267	BE202082	BE202082	Si:rp71-61h23.4	Dr.82190	si:rp71-61h23.4	8
3.56021	0.239922	5.38782	0.188956	3.55	Up	0.00391982	0.118171	NM_200091	NM_200091	Signal transducer and activator of transcription 1b	Dr.132875	stat1b	9
4.30252	0.12235	5.65135	0.187719	2.55	Up	0.00383625	0.117881	AW343772	AW343772	Signal transducer and activator of transcription 1b	Dr.132875	stat1b	9
5.68516	0.188092	8.44744	0.309908	6.78	Up	0.00159265	0.0928179	NM_001004510	NM_001004510	Signal transducer and activator of transcription 4	Dr.34491	stat4	9
6.26297	0.214382	9.01144	0.313124	6.72	Up	0.00192876	0.0972213	NM_001004510	NM_001004510	Signal transducer and activator of transcription 4	Dr.34491	stat4	9
5.75014	0.208073	8.46391	0.281674	6.56	Up	0.00149398	0.0912703	NM_001004510	NM_001004510	Signal transducer and activator of transcription 4	Dr.34491	stat4	9
5.5982	0.197345	8.2819	0.290114	6.42	Up	0.00156992	0.0926173	NM_001004510	NM_001004510	Signal transducer and activator of transcription 4	Dr.34491	stat4	9
6.53279	0.199071	9.16691	0.259427	6.21	Up	0.00128964	0.0897376	NM_001004510	NM_001004510	Signal transducer and activator of transcription 4	Dr.34491	stat4	9
6.20008	0.233267	8.83009	0.249019	6.19	Up	0.00152467	0.0916608	NM_001004510	NM_001004510	Signal transducer and activator of transcription 4	Dr.34491	stat4	9
6.23132	0.209001	8.8416	0.28026	6.11	Up	0.0017199	0.0943163	NM_001004510	NM_001004510	Signal transducer and activator of transcription 4	Dr.34491	stat4	9
6.70241	0.222166	9.2994	0.235004	6.05	Up	0.00130495	0.0900287	NM_001004510	NM_001004510	Signal transducer and activator of transcription 4	Dr.34491	stat4	9
6.4345	0.186724	9.02598	0.307835	6.03	Up	0.00197444	0.0980569	NM_001004510	NM_001004510	Signal transducer and activator of transcription 4	Dr.34491	stat4	9
4.90117	0.164203	7.48914	0.289394	6.01	Up	0.00147331	0.0912703	NM_001004510	NM_001004510	Signal transducer and activator of transcription 4	Dr.34491	stat4	9
6.50787	0.207493	9.07194	0.268043	5.91	Up	0.00163718	0.0937218	NM_001004510	NM_001004510	Signal transducer and activator of transcription 4	Dr.34491	stat4	9
7.28076	0.163947	9.8141	0.244173	5.79	Up	0.000998513	0.0855524	NM_001004510	NM_001004510	Signal transducer and activator of transcription 4	Dr.34491	stat4	9
9.99504	0.067677	11.3246	0.071866	2.51	Up	0.000175806	0.0705572	NM_213309	NM_213309	Signal transducing adaptor family member 2b	Dr.30401	stap2b	8
8.52062	0.121174	9.84778	0.251373	2.51	Up	0.00893186	0.150677	AJ005693	AJ005693	Signal transduction and activation of transcription 3	Dr.132860	stat3	3
4.8632	0.141879	5.93747	0.213231	2.11	Up	0.0137578	0.175004	NM_131479	NM_131479	Signal transduction and activation of transcription 3	Dr.132860	stat3	3
3.12204	0.804766	5.70626	0.302496	6	Up	0.0397134	0.258947	XM_678520	XM_678520	Similar to 52 kDa Ro protein (Sjoegren syndrome type A antigen) (SS-A) (Ro(SS-A)) (52 kDa ribonucleoprotein autoantigen Ro/SS	Dr.82753	LOC555877	23
3.65117	0.550513	6.07221	0.303798	5.36	Up	0.0182961	0.191803	XM_678520	XM_678520	Similar to 52 kDa Ro protein (Sjoegren syndrome type A antigen) (SS-A) (Ro(SS-A)) (52 kDa ribonucleoprotein autoantigen Ro/SS	Dr.82753	LOC555877	23
8.9217	0.186861	7.90453	0.20256	2.02	Down	0.0210015	0.201713	AW019802	AW019802	Similar to abhydrolase domain containing 12	Dr.22246	LOC555902	13
3.98026	0.22567	2.61669	0.402539	2.57	Down	0.0417709	0.26398	BQ479842	BQ479842	Similar to angel homolog 1	Dr.17586	LOC569547	17
4.87735	0.209859	6.10316	0.06521	2.34	Up	0.00506363	0.126994	BG306466	BG306466	Similar to ankyrin repeat domain 33	Dr.110712	LOC557568	23
9.30434	0.233739	6.76426	0.877265	5.82	Down	0.0489189	0.282989	AI544772	AI544772	Similar to Apolipoprotein A-IV	Dr.132329	LOC100004607	16
9.46603	0.203879	8.07987	0.394269	2.61	Down	0.0354262	0.246888	BC110437	BC110437	Similar to apolipoprotein D	Dr.85408	LOC100148022	2
9.30093	0.155188	8.08874	0.301074	2.32	Down	0.0231931	0.208722	BM101644	BM101644	Similar to apolipoprotein D	Dr.85408	LOC100148022	2
3.93575	0.2737	7.74804	0.242266	14.05	Up	0.00047741	0.0718846	XM_688922	XM_688922	Similar to B-cell lymphoma 3-encoded protein (Protein Bcl-3)	Dr.93306	LOC565656	16
5.56142	0.139611	8.4238	0.525934	7.27	Up	0.00625325	0.135936	CK025620	CK025620	Similar to cadherin 1, epithelial	Dr.104557	LOC568392	7
4.3167	0.186946	2.3436	0.146011	3.93	Down	0.00114117	0.0874112	AW078302	AW078302	Similar to carbonic anhydrase 14	Dr.80089	LOC566612	10
7.59192	0.219432	6.56227	0.223215	2.04	Down	0.0302299	0.230101	CK025792	CK025792	Similar to caspase b	Dr.40733	LOC100149686	1
9.47337	0.079798	11.2818	0.424677	3.5	Up	0.0138599	0.175313	AW019258	AW019258	Similar to chemokine (C-X-C motif) receptor 3.1	Dr.79952	DKEY-81P7.2	16
8.63534	0.443395	11.4187	0.382229	6.88	Up	0.00894105	0.150749	DN857240	DN857240	Similar to cocaine and amphetamine regulated transcript protein type I	Dr.86980	LOC557301	7
7.43784	0.072336	8.46628	0.080735	2.04	Up	0.000688718	0.0770046	AW184374	AW184374	Similar to Coiled-coil domain-containing protein 135 (Spermatogenesis-related gene in late stages of spermatogenesis cells pr	Dr.92393	LOC555782	25
6.64653	0.334613	4.13722	0.424157	5.69	Down	0.00969996	0.15473	BI885477	BI885477	Similar to colony-stimulating factor 1 receptor a	Dr.150903	LOC568405	21
12.0018	0.006487	14.0369	0.212416	4.1	Up	0.0006645	0.0760024	BI672168	BI672168	Similar to complement C4-2	Dr.12491	LOC794635	16
11.6779	0.089126	13.7008	0.256134	4.06	Up	0.00172624	0.0943163	BI672168	BI672168	Similar to complement C4-2	Dr.12491	LOC794635	16
7.4134	0.203931	11.9352	0.299341	22.97	Up	0.000236794	0.0705572	EH534865	EH534865	Similar to complement component 1, q subcomponent-like 4	Dr.140503	LOC100149559	7
2.56473	0.792441	6.33465	0.604714	13.64	Up	0.0194029	0.196319	BC100054	BC100054	Similar to complement protein component C7-1	Dr.51235	LOC570832	21
[truncated: 430 more rows]

## Sheet: F11 12hr
Grp1 Mean	Grp1 SEM	Grp2 Mean	Grp2 SEM	Ratio	Direction	p-value	adj. p-value	Gene Identifier	Other ID	Gene Name	UG Cluster	Gene ID	Chromosome
[truncated: 1,753 more rows]

[truncated: 1 more sheets: Opposite Expression]
